# Supplementary material for: The broad impact of cell death genes on the human disease phenome
Source: Cell Death Dis. 2024 Apr 8;15(4):251. doi: 10.1038/s41419-024-06632-7 (PMC11002008; doi:10.1038/s41419-024-06632-7)
Supplement: Supplementary file 1 — Supplementary Tables [file 41419_2024_6632_MOESM1_ESM.xlsx]

## Sheet: Supp. Table Info
Supplementary Tables
Supplementary Table 1: .xlsx file. Cell death gene array membership by gene name, protein name, and pathway & subpathway affiliation.
Supplementary Table 2: .xlsx file. Defining the 49 GTEx v8 Tissues tested and their associated correlation module, which was assigned by clustering tissues by median observed expression of cell death genes.
Supplementary Table 3: .xlsx file. Summary of average tissue/tissue correlations across cell death genes.
Supplementary Table 4: .xlsx file. # of GTEx v8 tissues tested for each gene in the cell death gene array.
Supplementary Table 5: .xlsx file. Number of eQTLs identified by JTI in each gene/tissue prediction model.
Supplementary Table 6: .xlsx file. UKBB v3 release manually curated electronic health record-derived traits (ICD10/FinnGen) and lab-derived continuous traits (Lab/Continuous) used for autosomal gene analyses
Supplementary Table 7: .xlsx file. Manually curated UKBB-derived traits used for X-chromosomal gene analysis
Supplementary Table 8: .xlsx file. Significant associations with curated health traits results (FDR < 0.25) from autosomal gene analyses
Supplementary Table 9: .xlsx file. Significant associations with continuous lab trait results (FDR < 0.01) from autosomal gene analyses
Supplementary Table 10: .xlsx file. Significant associations with ferroptosis, parthanatos, and cuproptosis gene membership.
Supplementary Table 11: .xlsx file. Replication analysis of laboratory traits using BioVU; significant associations p<0.01

## Sheet: Supp. Table 1
Supplementary Table 1: Cell death gene array membership by gene name, protein name, and pathway & subpathway affiliation.
Pathway	SubPathway	Gene Name	Protein Name
APOPTOSIS	PROAPOPTOTIC BH3-ONLY	BID	BID
APOPTOSIS	PROAPOPTOTIC BH3-ONLY	BAD	BAD
APOPTOSIS	PROAPOPTOTIC BH3-ONLY	BBC3	PUMA
APOPTOSIS	PROAPOPTOTIC BH3-ONLY	PMAIP1	NOXA
APOPTOSIS	PROAPOPTOTIC BH3-ONLY	BCL2L11	BIM
APOPTOSIS	PROAPOPTOTIC BH3-ONLY	BIK	BIK
APOPTOSIS	PROAPOPTOTIC BH3-ONLY	BMF	BMF
APOPTOSIS	PROAPOPTOTIC BH3-ONLY	BNIP3	BNIP3
APOPTOSIS	PROAPOPTOTIC BH3-ONLY	HRK	HRK
APOPTOSIS	PROAPOPTOTIC BH3-ONLY	BNIP3L	NIX
APOPTOSIS	PROAPOPTOTIC EFFECTOR	BAX	BAX
APOPTOSIS	PROAPOPTOTIC EFFECTOR	BAK1	BAK
APOPTOSIS	PROAPOPTOTIC EFFECTOR	BOK	BOK
APOPTOSIS	PROSURVIVAL	BCL2	BCL2
APOPTOSIS	PROSURVIVAL	BCL2L1	BCLX
APOPTOSIS	PROSURVIVAL	BCL2L2	BCLW
APOPTOSIS	PROSURVIVAL	MCL1	MCL1
APOPTOSIS	PROSURVIVAL	BCL2A1	A1
APOPTOSIS	INITIATOR CASPASE	CASP2	CASP2
APOPTOSIS	INITIATOR CASPASE	CASP8	CASP8
APOPTOSIS	INITIATOR CASPASE	CASP9	CASP9
APOPTOSIS	INITIATOR CASPASE	CASP10	CASP10
APOPTOSIS	APOPTOSOME	APAF1	APAF1
APOPTOSIS	EXECUTIONER CASPASE	CASP3	CASP3
APOPTOSIS	EXECUTIONER CASPASE	CASP6	CASP6
APOPTOSIS	EXECUTIONER CASPASE	CASP7	CASP7
APOPTOSIS	CASPASE ANTAGONIST	CFLAR	CFLIP
APOPTOSIS	CASPASE ANTAGONIST	BIRC2	cIAP1
APOPTOSIS	CASPASE ANTAGONIST	BIRC3	cIAP2
APOPTOSIS	CASPASE ANTAGONIST	XIAP	XIAP
NECROPTOSIS	NECROPTOSIS	RIPK1	RIPK1
NECROPTOSIS	NECROPTOSIS	RIPK3	RIPK3
NECROPTOSIS	NECROPTOSIS	MLKL	MLKL
NECROPTOSIS	NECROPTOSIS	ZBP1	ZBP1
PYROPTOSIS	PYROPTOSIS	CASP1	CASP1
PYROPTOSIS	PYROPTOSIS	CASP4	CASP4
PYROPTOSIS	PYROPTOSIS	CASP5	CASP5
PYROPTOSIS	PYROPTOSIS	PYCARD	ASC
PYROPTOSIS	PYROPTOSIS	GSDMD	GSDMD
PYROPTOSIS	PYROPTOSIS	GSDME	GSDME
PYROPTOSIS	PYROPTOSIS	MEFV	PYRIN
PYROPTOSIS	PYROPTOSIS	IL1B	IL1B
PYROPTOSIS	PYROPTOSIS	IL18	IL18
PYROPTOSIS	PYROPTOSIS	NEK7	NEK7
FERROPTOSIS	FERROPTOSIS	GPX4	GPX4
CUPROPTOSIS	CUPROPTOSIS	FDX1	FDX1
PARTHANATOS	PARTHANATOS	PARP1	PARP1

## Sheet: Supp. Table 2
Supplementary Table 2: Defining the 49 GTEx v8 Tissues tested and their associated correlation module, which was assigned by clustering tissues by median observed expression of cell death genes.
Tissue	Module
adipose subcutaneous	2
adipose visceral omentum	2
adrenal gland	2
artery aorta	2
artery coronary	2
artery tibial	2
brain amygdala	1
brain anterior cingulate cortex ba24	1
brain caudate basal ganglia	1
brain cerebellar hemisphere	1
brain cerebellum	1
brain cortex	1
brain frontal cortex ba9	1
brain hippocampus	1
brain hypothalamus	1
brain nucleus accumbens basal ganglia	1
brain putamen basal ganglia	1
brain spinal cord cervical c-1	1
brain substantia nigra	1
breast mammary tissue	2
cells cultured fibroblasts	2
cells ebv-transformed lymphocytes	4
colon sigmoid	2
colon transverse	3
esophagus gastroesophageal junction	2
esophagus mucosa	3
esophagus muscularis	2
heart atrial appendage	2
heart left ventricle	2
kidney cortex	2
liver	2
lung	2
minor salivary gland	2
muscle skeletal	2
nerve tibial	2
ovary	2
pancreas	2
pituitary	2
prostate	2
skin not sun exposed suprapubic	3
skin sun exposed lower leg	3
small intestine terminal ileum	3
spleen	3
stomach	2
testis	2
thyroid	2
uterus	2
vagina	3
whole blood	3

## Sheet: Supp. Table 3
Supplementary Table 3: Summary of average tissue/tissue correlations across cell death genes.
Gene1	Gene2	Comparison	mod1	mod2	mod3	mod4	Mean	Median	StdDev
APAF1	APAF1	APAF1-APAF1	1	1	1	1	1	1	0
APAF1	BAD	APAF1-BAD	0.14207	-0.998315	0.226987	-0.79328	-0.355634	-0.355634	0.488207
APAF1	BAK1	APAF1-BAK1	0.916083	-0.857991	0.285091	0.188892	0.133019	0.188892	0.569936
APAF1	BAX	APAF1-BAX	0.864928	0.769357	0.828594	0.782695	0.811394	0.811394	0.033919
APAF1	BBC3	APAF1-BBC3	0.904922	0.999401	0.709028	0.488784	0.775534	0.775534	0.175218
APAF1	BCL2	APAF1-BCL2	-0.685894	0.171245	0.360564	0.285713	0.0329069	0.171245	0.380271
APAF1	BCL2A1	APAF1-BCL2A1	-0.156724	-0.983758	0.209753	0.869707	-0.0152555	-0.0152555	0.598632
APAF1	BCL2L1	APAF1-BCL2L1	0.948363	-0.996089	0.492179	0.435057	0.219877	0.435057	0.658529
APAF1	BCL2L11	APAF1-BCL2L11	-0.257915	0.799744	0.108347	0.472515	0.280673	0.280673	0.353839
APAF1	BCL2L2	APAF1-BCL2L2	0.622346	0.240118	0.116772	-0.851113	0.0320307	0.116772	0.486802
APAF1	BID	APAF1-BID	0.865099	-0.207445	0.621714	0.900033	0.54485	0.621714	0.401371
APAF1	BIK	APAF1-BIK	0.653266	0.588468	-0.143144	-0.60389	0.123675	0.123675	0.468411
APAF1	BIRC2	APAF1-BIRC2	0.940314	0.971886	0.874749	0.0149149	0.700466	0.874749	0.362454
APAF1	BIRC3	APAF1-BIRC3	-0.571869	0.437273	0.152743	0.476511	0.123664	0.152743	0.376342
APAF1	BMF	APAF1-BMF	0.78049	0.930775	0.253143	0.569553	0.63349	0.63349	0.227482
APAF1	BNIP3	APAF1-BNIP3	0.844078	0.911696	0.672013	-0.664535	0.440813	0.672013	0.583806
APAF1	BNIP3L	APAF1-BNIP3L	0.605825	-0.322856	0.695741	-0.258726	0.179996	0.179996	0.422531
APAF1	BOK	APAF1-BOK	0.140811	0.537298	-0.0291403	-0.909179	-0.0650526	-0.0291403	0.473312
APAF1	CASP1	APAF1-CASP1	-0.100119	-0.795619	0.415383	0.918989	0.109658	0.109658	0.567806
APAF1	CASP10	APAF1-CASP10	-0.0169344	-0.228219	0.260169	0.670667	0.171421	0.171421	0.30077
APAF1	CASP2	APAF1-CASP2	0.913222	0.000993553	0.684357	-0.10038	0.374548	0.374548	0.387621
APAF1	CASP3	APAF1-CASP3	0.900147	0.432202	0.820072	-0.1391	0.50333	0.50333	0.367577
APAF1	CASP4	APAF1-CASP4	-0.00187991	0.56844	0.715888	0.670315	0.488191	0.56844	0.259612
APAF1	CASP5	APAF1-CASP5	-0.153856	-0.490084	0.199361	0.814499	0.09248	0.09248	0.431925
APAF1	CASP6	APAF1-CASP6	0.89993	0.612554	0.42963	-0.107196	0.45873	0.45873	0.328463
APAF1	CASP7	APAF1-CASP7	-0.687801	0.924544	0.596666	-0.184069	0.162335	0.162335	0.567862
APAF1	CASP8	APAF1-CASP8	0.141113	0.487959	0.612917	0.896793	0.534695	0.534695	0.242621
APAF1	CASP9	APAF1-CASP9	0.929422	0.639718	0.235236	0.117641	0.480504	0.480504	0.28938
APAF1	CFLAR	APAF1-CFLAR	0.855144	-0.351519	0.156164	0.946746	0.401634	0.401634	0.475461
APAF1	DFNA5	APAF1-DFNA5	0.189432	-0.0482681	0.69088	-0.103528	0.182129	0.182129	0.280558
APAF1	GSDMD	APAF1-GSDMD	-0.462601	0.250138	0.267214	0.736815	0.197891	0.250138	0.383796
APAF1	HRK	APAF1-HRK	-0.253897	-0.94061	-0.0628774	-0.198283	-0.363917	-0.253897	0.307514
APAF1	IL18	APAF1-IL18	-0.110979	0.937928	0.104884	-0.793271	0.0346407	0.0346407	0.552722
APAF1	IL1B	APAF1-IL1B	-0.175188	0.403876	0.0647678	0.845753	0.284802	0.284802	0.343176
APAF1	MCL1	APAF1-MCL1	0.586186	0.893537	0.595698	0.39016	0.616395	0.595698	0.161052
APAF1	MEFV	APAF1-MEFV	0.00725023	-0.998507	0.139948	0.74043	-0.0277197	0.00725023	0.559077
APAF1	MLKL	APAF1-MLKL	-0.223202	0.17372	0.403396	0.822309	0.294056	0.294056	0.338539
APAF1	NEK7	APAF1-NEK7	-0.230155	-0.90333	0.384821	-0.336567	-0.271308	-0.271308	0.408879
APAF1	PMAIP1	APAF1-PMAIP1	-0.56866	0.650747	0.548032	-0.720091	-0.022493	-0.022493	0.55923
APAF1	PYCARD	APAF1-PYCARD	0.766069	0.329068	0.700709	0.524564	0.580102	0.580102	0.15181
APAF1	RIPK1	APAF1-RIPK1	0.897838	0.952811	0.509443	-0.416934	0.48579	0.509443	0.490679
APAF1	RIPK3	APAF1-RIPK3	0.265052	0.4694	0.201313	0.789511	0.431319	0.431319	0.205085
APAF1	XIAP	APAF1-XIAP	0.819913	0.648769	0.825333	-0.551766	0.435562	0.648769	0.521115
APAF1	ZBP1	APAF1-ZBP1	0.118258	0.969521	0.157441	0.917739	0.54074	0.54074	0.360941
BAD	BAD	BAD-BAD	1	1	1	1	1	1	0
BAD	BAK1	BAD-BAK1	-0.0580504	0.826734	0.225698	-0.299207	0.173794	0.173794	0.375901
BAD	BAX	BAD-BAX	-0.0568716	-0.730987	0.0709491	-0.619762	-0.334168	-0.334168	0.309852
BAD	BBC3	BAD-BBC3	0.019387	-0.995709	0.272592	-0.29212	-0.248962	-0.248962	0.425094
BAD	BCL2	BAD-BCL2	0.147584	-0.228134	0.586983	0.168455	0.168722	0.168455	0.258025
BAD	BCL2A1	BAD-BCL2A1	-0.0906407	0.971683	-0.02077	-0.819827	0.0101113	-0.02077	0.570143
BAD	BCL2L1	BAD-BCL2L1	0.130778	0.989282	0.380665	-0.602743	0.224496	0.224496	0.510371
BAD	BCL2L11	BAD-BCL2L11	-0.00914192	-0.833237	0.294447	-0.340441	-0.222093	-0.222093	0.374076
BAD	BCL2L2	BAD-BCL2L2	0.585633	-0.183377	0.71889	0.960707	0.520463	0.585633	0.383762
BAD	BID	BAD-BID	0.372479	0.150323	-0.139348	-0.861708	-0.119563	-0.119563	0.416201
BAD	BIK	BAD-BIK	-0.391135	-0.540554	-0.104924	0.337529	-0.174771	-0.174771	0.299313
BAD	BIRC2	BAD-BIRC2	-0.0377182	-0.983913	0.222545	0.349023	-0.112516	-0.0377182	0.467947
BAD	BIRC3	BAD-BIRC3	0.106928	-0.384344	0.177124	-0.398691	-0.124746	-0.124746	0.239681
BAD	BMF	BAD-BMF	-0.286626	-0.907989	0.459527	-0.355574	-0.272666	-0.286626	0.435195
BAD	BNIP3	BAD-BNIP3	0.507371	-0.886315	-0.285669	0.824703	0.0400223	0.0400223	0.599719
BAD	BNIP3L	BAD-BNIP3L	0.24213	0.267385	0.250653	0.337693	0.274465	0.267385	0.0337706
BAD	BOK	BAD-BOK	-0.186601	-0.487446	0.00482556	0.86327	0.048512	0.00482556	0.449413
BAD	CASP1	BAD-CASP1	-0.159642	0.829436	0.0438449	-0.879442	-0.041451	-0.041451	0.544411
BAD	CASP10	BAD-CASP10	-0.21203	0.284338	0.0272119	-0.489112	-0.097398	-0.097398	0.256058
BAD	CASP2	BAD-CASP2	-0.210347	0.0570429	0.344028	0.289793	0.120129	0.120129	0.196016
BAD	CASP3	BAD-CASP3	-0.220539	-0.483808	0.0651979	0.0904612	-0.137172	-0.137172	0.209703
BAD	CASP4	BAD-CASP4	-0.160556	-0.519735	-0.0683736	-0.767574	-0.37906	-0.37906	0.250999
BAD	CASP5	BAD-CASP5	-0.0375154	0.539846	0.0365776	-0.8688	-0.0824731	-0.0375154	0.452431
BAD	CASP6	BAD-CASP6	-0.195393	-0.565649	0.204763	0.233546	-0.0806833	-0.0806833	0.292769
BAD	CASP7	BAD-CASP7	0.189558	-0.90087	0.179367	0.329552	-0.0505985	0.179367	0.452129
BAD	CASP8	BAD-CASP8	-0.0557085	-0.43648	0.00703292	-0.888714	-0.343467	-0.343467	0.319875
BAD	CASP9	BAD-CASP9	-0.152257	-0.594033	0.227525	-0.0309088	-0.137419	-0.137419	0.265799
BAD	CFLAR	BAD-CFLAR	-0.265725	0.296596	0.537981	-0.717164	-0.0370782	-0.0370782	0.437454
BAD	DFNA5	BAD-DFNA5	0.206287	-0.00978047	0.392886	0.172775	0.190542	0.190542	0.127778
BAD	GSDMD	BAD-GSDMD	-0.178225	-0.193526	0.387402	-0.456178	-0.110132	-0.178225	0.276674
BAD	HRK	BAD-HRK	0.712024	0.958727	-0.08418	0.026639	0.403303	0.403303	0.395808
BAD	IL18	BAD-IL18	-0.122723	-0.91622	-0.0334835	0.770271	-0.0755386	-0.0755386	0.534066
BAD	IL1B	BAD-IL1B	-0.0396487	-0.350105	-0.0893503	-0.833435	-0.328135	-0.328135	0.281444
BAD	MCL1	BAD-MCL1	-0.23695	-0.918088	0.323843	-0.456286	-0.32187	-0.32187	0.399425
BAD	MEFV	BAD-MEFV	0.817861	0.993653	0.0415452	-0.810186	0.260719	0.260719	0.639136
BAD	MLKL	BAD-MLKL	-0.0731749	-0.116275	0.163615	-0.685014	-0.177712	-0.116275	0.279895
BAD	NEK7	BAD-NEK7	-0.146931	0.876913	0.534878	0.67705	0.485477	0.534878	0.344771
BAD	PMAIP1	BAD-PMAIP1	-0.084618	-0.693715	-0.207785	0.609525	-0.0941483	-0.0941483	0.416567
BAD	PYCARD	BAD-PYCARD	-0.312764	-0.273711	0.0617519	-0.525236	-0.26249	-0.273711	0.18811
BAD	RIPK1	BAD-RIPK1	-0.12391	-0.933588	0.508652	0.58255	0.0084262	0.0084262	0.544931
BAD	RIPK3	BAD-RIPK3	-0.182115	-0.417365	0.170191	-0.776874	-0.301541	-0.301541	0.308594
BAD	XIAP	BAD-XIAP	-0.0501674	-0.691839	0.418228	0.643627	0.0799621	0.0799621	0.457111
BAD	ZBP1	BAD-ZBP1	-0.167676	-0.953668	-0.117476	-0.800778	-0.5099	-0.5099	0.332462
BAK1	BAK1	BAK1-BAK1	1	1	1	1	1	1	0
BAK1	BAX	BAK1-BAX	0.894071	-0.98824	0.461723	0.672764	0.260079	0.461723	0.664093
BAK1	BBC3	BAK1-BBC3	0.907564	-0.875251	0.501335	-0.208934	0.0811785	0.0811785	0.60965
BAK1	BCL2	BAK1-BCL2	-0.730032	0.359151	-0.155427	0.162111	-0.0910495	-0.0910495	0.368568
BAK1	BCL2A1	BAK1-BCL2A1	-0.0978234	0.936257	0.251387	0.116291	0.301528	0.251387	0.346781
BAK1	BCL2L1	BAK1-BCL2L1	0.955117	0.900022	0.138699	-0.372399	0.40536	0.40536	0.494558
BAK1	BCL2L11	BAK1-BCL2L11	-0.158275	-0.377798	-0.0596163	0.650438	0.013687	-0.0596163	0.345871
BAK1	BCL2L2	BAK1-BCL2L2	0.511419	-0.704657	0.166624	-0.110432	-0.0342615	-0.0342615	0.398335
BAK1	BID	BAK1-BID	0.771558	0.680477	0.171328	0.0533672	0.419183	0.419183	0.278459
BAK1	BIK	BAK1-BIK	0.745903	-0.920209	0.0771914	0.102227	0.00127811	0.0771914	0.533734
BAK1	BIRC2	BAK1-BIRC2	0.936378	-0.712927	0.409033	0.368719	0.250301	0.368719	0.538408
BAK1	BIRC3	BAK1-BIRC3	-0.6622	-0.83713	0.154041	0.737383	-0.151977	-0.151977	0.56822
BAK1	BMF	BAK1-BMF	0.875328	-0.986388	0.0218969	0.704216	0.153763	0.153763	0.654368
BAK1	BNIP3	BAK1-BNIP3	0.713316	-0.993274	0.0693338	-0.57562	-0.196561	-0.196561	0.57914
BAK1	BNIP3L	BAK1-BNIP3L	0.481815	0.763165	-0.0345407	-0.846767	0.0909181	0.0909181	0.54767
BAK1	BOK	BAK1-BOK	0.209307	-0.894218	-0.200635	-0.332372	-0.304479	-0.304479	0.353081
BAK1	CASP1	BAK1-CASP1	-0.0297242	0.371457	0.270979	0.41131	0.256005	0.270979	0.154597
BAK1	CASP10	BAK1-CASP10	0.155358	-0.3043	0.0433834	0.70595	0.150098	0.150098	0.324612
BAK1	CASP2	BAK1-CASP2	0.929916	-0.514517	0.173255	0.340153	0.232202	0.232202	0.460331
BAK1	CASP3	BAK1-CASP3	0.907722	0.0923862	0.425888	0.751725	0.54443	0.54443	0.280481
BAK1	CASP4	BAK1-CASP4	0.104654	-0.910321	0.185983	-0.125339	-0.186256	-0.125339	0.388398
BAK1	CASP5	BAK1-CASP5	-0.092112	-0.0272617	0.281023	0.31374	0.118847	0.118847	0.161329
BAK1	CASP6	BAK1-CASP6	0.910298	-0.931581	0.0519057	0.4268	0.114356	0.114356	0.604819
BAK1	CASP7	BAK1-CASP7	-0.756151	-0.988995	0.128913	0.325447	-0.322697	-0.322697	0.501174
BAK1	CASP8	BAK1-CASP8	0.17746	-0.867025	0.417053	0.432828	0.0400789	0.17746	0.480375
BAK1	CASP9	BAK1-CASP9	0.974484	-0.94368	0.027983	0.156686	0.0538684	0.0538684	0.608914
BAK1	CFLAR	BAK1-CFLAR	0.935049	0.782484	0.0981788	0.0765591	0.473068	0.473068	0.348404
BAK1	DFNA5	BAK1-DFNA5	0.177834	0.55448	0.0562998	-0.151545	0.159267	0.159267	0.229671
BAK1	GSDMD	BAK1-GSDMD	-0.302074	-0.711952	0.0448044	0.618399	-0.0877057	-0.0877057	0.436298
BAK1	HRK	BAK1-HRK	-0.404649	0.632651	0.0925408	0.869992	0.297634	0.297634	0.44161
BAK1	IL18	BAK1-IL18	-0.0724323	-0.982888	0.107616	-0.375799	-0.330876	-0.330876	0.370461
BAK1	IL1B	BAK1-IL1B	-0.161406	-0.81643	0.273934	0.0862696	-0.154408	-0.154408	0.368707
BAK1	MCL1	BAK1-MCL1	0.67032	-0.536017	0.226591	-0.362368	-0.00036868	-0.00036868	0.428788
BAK1	MEFV	BAK1-MEFV	-0.0523325	0.88477	0.244166	-0.151122	0.23137	0.23137	0.36163
BAK1	MLKL	BAK1-MLKL	-0.117567	-0.654905	0.170051	0.415813	-0.0466519	-0.0466519	0.356605
BAK1	NEK7	BAK1-NEK7	-0.177513	0.995384	0.193695	-0.208899	0.200667	0.193695	0.434149
BAK1	PMAIP1	BAK1-PMAIP1	-0.514235	-0.168311	0.36637	-0.373331	-0.172377	-0.172377	0.29917
BAK1	PYCARD	BAK1-PYCARD	0.83217	-0.767395	0.309189	-0.110243	0.0659303	0.0659303	0.523787
BAK1	RIPK1	BAK1-RIPK1	0.946436	-0.973433	0.125134	0.261682	0.0899546	0.125134	0.615811
BAK1	RIPK3	BAK1-RIPK3	0.399202	-0.8563	-0.049777	0.649466	0.0356477	0.0356477	0.512213
BAK1	XIAP	BAK1-XIAP	0.650007	-0.165746	0.313947	0.232624	0.257708	0.257708	0.259616
BAK1	ZBP1	BAK1-ZBP1	0.211611	-0.957692	0.162392	0.392054	-0.0479087	0.162392	0.483674
BAX	BAX	BAX-BAX	1	1	1	1	1	1	0
BAX	BBC3	BAX-BBC3	0.74722	0.791001	0.737251	0.191745	0.616804	0.737251	0.225666
BAX	BCL2	BAX-BCL2	-0.543167	-0.497634	-0.044837	0.526845	-0.139698	-0.139698	0.385794
BAX	BCL2A1	BAX-BCL2A1	0.297198	-0.871528	0.20722	0.643102	0.0689979	0.20722	0.510154
BAX	BCL2L1	BAX-BCL2L1	0.858935	-0.822793	0.445139	0.0336803	0.12874	0.12874	0.556371
BAX	BCL2L11	BAX-BCL2L11	0.124329	0.231779	-0.176579	0.858321	0.259463	0.231779	0.337173
BAX	BCL2L2	BAX-BCL2L2	0.677935	0.804866	-0.0102653	-0.587852	0.221171	0.221171	0.501481
BAX	BID	BAX-BID	0.579316	-0.784522	0.723346	0.591572	0.277428	0.579316	0.564331
BAX	BIK	BAX-BIK	0.649767	0.96924	-0.1023	-0.396945	0.279941	0.279941	0.493191
BAX	BIRC2	BAX-BIRC2	0.969229	0.597318	0.742709	0.414983	0.68106	0.68106	0.181467
BAX	BIRC3	BAX-BIRC3	-0.426368	0.910927	0.0099704	0.811194	0.326431	0.326431	0.498695
BAX	BMF	BAX-BMF	0.964544	0.949646	0.0140221	0.88782	0.704008	0.88782	0.365031
BAX	BNIP3	BAX-BNIP3	0.643587	0.963888	0.673349	-0.588749	0.423019	0.643587	0.541862
BAX	BNIP3L	BAX-BNIP3L	0.782615	-0.853001	0.371481	-0.578528	-0.0693583	-0.0693583	0.598923
BAX	BOK	BAX-BOK	0.55268	0.952149	-0.046309	-0.71579	0.185683	0.185683	0.563672
BAX	CASP1	BAX-CASP1	0.349662	-0.225121	0.341323	0.879012	0.336219	0.341323	0.349272
BAX	CASP10	BAX-CASP10	0.460678	0.446378	0.167728	0.973387	0.512043	0.460678	0.260975
BAX	CASP2	BAX-CASP2	0.887837	0.639583	0.35612	0.37621	0.564938	0.564938	0.194452
BAX	CASP3	BAX-CASP3	0.817503	-0.243554	0.910923	0.439845	0.481179	0.481179	0.406138
BAX	CASP4	BAX-CASP4	0.450905	0.962905	0.633309	0.385113	0.608058	0.608058	0.200477
BAX	CASP5	BAX-CASP5	0.280702	0.179793	0.184765	0.564967	0.302557	0.280702	0.140485
BAX	CASP6	BAX-CASP6	0.953118	0.976214	0.349704	0.0816527	0.590172	0.590172	0.345594
BAX	CASP7	BAX-CASP7	-0.809132	0.954743	0.439542	0.0211127	0.151566	0.151566	0.577578
BAX	CASP8	BAX-CASP8	0.473546	0.933018	0.640474	0.875552	0.730648	0.730648	0.165036
BAX	CASP9	BAX-CASP9	0.873897	0.983174	-0.109139	0.282492	0.507606	0.507606	0.39784
BAX	CFLAR	BAX-CFLAR	0.804298	-0.868494	0.0452374	0.760229	0.185318	0.185318	0.607256
BAX	DFNA5	BAX-DFNA5	0.496391	-0.675209	0.536078	-0.0636335	0.0734066	0.0734066	0.440951
BAX	GSDMD	BAX-GSDMD	-0.0198104	0.810956	0.0698935	0.973375	0.458603	0.458603	0.392203
BAX	HRK	BAX-HRK	-0.457102	-0.506793	-0.0737213	0.341403	-0.174053	-0.174053	0.305481
BAX	IL18	BAX-IL18	0.319414	0.943163	0.0260195	-0.61031	0.169572	0.169572	0.499944
BAX	IL1B	BAX-IL1B	0.232663	0.895125	0.113604	0.590992	0.458096	0.458096	0.275009
BAX	MCL1	BAX-MCL1	0.895718	0.400627	0.484068	0.0891965	0.467402	0.467402	0.257383
BAX	MEFV	BAX-MEFV	0.0289958	-0.803106	0.115927	0.323361	-0.0837055	0.0289958	0.386363
BAX	MLKL	BAX-MLKL	0.237603	0.762758	0.336237	0.887906	0.556126	0.556126	0.246001
BAX	NEK7	BAX-NEK7	0.214027	-0.969003	0.206144	-0.166207	-0.17876	-0.166207	0.430629
BAX	PMAIP1	BAX-PMAIP1	-0.248788	0.0156048	0.726672	-0.577799	-0.0210776	-0.0210776	0.42948
BAX	PYCARD	BAX-PYCARD	0.949979	0.856412	0.611021	0.284182	0.675398	0.675398	0.230371
BAX	RIPK1	BAX-RIPK1	0.793687	0.926975	0.358596	0.0337972	0.528264	0.528264	0.317082
BAX	RIPK3	BAX-RIPK3	0.687353	0.925204	0.0992635	0.915533	0.656838	0.687353	0.300513
BAX	XIAP	BAX-XIAP	0.737439	0.0130032	0.634408	-0.0846612	0.325047	0.325047	0.325885
BAX	ZBP1	BAX-ZBP1	0.557457	0.902423	0.0883205	0.872938	0.605285	0.605285	0.293077
BBC3	BBC3	BBC3-BBC3	1	1	1	1	1	1	0
BBC3	BCL2	BBC3-BCL2	-0.7953	0.137051	0.0201181	-0.0466328	-0.171191	-0.0466328	0.331532
BBC3	BCL2A1	BBC3-BCL2A1	-0.389528	-0.98938	0.58462	0.527033	-0.0668136	-0.0668136	0.588607
BBC3	BCL2L1	BBC3-BCL2L1	0.959622	-0.99855	0.594558	0.410516	0.241536	0.410516	0.667897
BBC3	BCL2L11	BBC3-BCL2L11	-0.474609	0.778492	-0.012874	-0.236533	0.013619	-0.012874	0.42125
BBC3	BCL2L2	BBC3-BCL2L2	0.454329	0.273565	0.274677	-0.444054	0.139629	0.273565	0.31332
BBC3	BID	BBC3-BID	0.895791	-0.241171	0.612951	0.525479	0.448263	0.525479	0.377797
BBC3	BIK	BBC3-BIK	0.647231	0.616093	0.0781857	-0.95898	0.0956326	0.0956326	0.580974
BBC3	BIRC2	BBC3-BIRC2	0.872332	0.963157	0.57805	-0.301659	0.52797	0.57805	0.447405
BBC3	BIRC3	BBC3-BIRC3	-0.823797	0.46813	0.422497	0.0363334	0.025791	0.0363334	0.46369
BBC3	BMF	BBC3-BMF	0.701617	0.942868	0.219059	0.154594	0.504534	0.504534	0.294935
BBC3	BNIP3	BBC3-BNIP3	0.818621	0.925367	0.281443	-0.243016	0.445604	0.445604	0.417243
BBC3	BNIP3L	BBC3-BNIP3L	0.331661	-0.355412	0.263959	0.414177	0.163596	0.263959	0.275272
BBC3	BOK	BBC3-BOK	-0.108903	0.56616	-0.00553156	-0.572923	-0.0302996	-0.0302996	0.36249
BBC3	CASP1	BBC3-CASP1	-0.337438	-0.774181	0.667002	0.430292	-0.0035813	-0.0035813	0.518307
BBC3	CASP10	BBC3-CASP10	-0.175649	-0.194393	0.421531	0.109083	0.0401431	0.0401431	0.224403
BBC3	CASP2	BBC3-CASP2	0.917423	0.0355955	0.48002	0.096704	0.382436	0.382436	0.315492
BBC3	CASP3	BBC3-CASP3	0.94739	0.400739	0.735104	-0.692698	0.347634	0.400739	0.565208
BBC3	CASP4	BBC3-CASP4	-0.21896	0.596568	0.671384	0.495474	0.386116	0.495474	0.320534
BBC3	CASP5	BBC3-CASP5	-0.40565	-0.459628	0.578932	0.333722	0.011844	0.011844	0.405409
BBC3	CASP6	BBC3-CASP6	0.838204	0.639538	0.363295	-0.293031	0.387002	0.387002	0.382195
BBC3	CASP7	BBC3-CASP7	-0.753419	0.937177	0.568173	-0.385355	0.0916437	0.0916437	0.613786
BBC3	CASP8	BBC3-CASP8	-0.159193	0.51787	0.754584	0.388092	0.375339	0.388092	0.300055
BBC3	CASP9	BBC3-CASP9	0.892967	0.665931	-0.0961607	-0.742551	0.180047	0.180047	0.578242
BBC3	CFLAR	BBC3-CFLAR	0.935203	-0.383703	0.450448	0.495858	0.374451	0.450448	0.427684
BBC3	DFNA5	BBC3-DFNA5	-0.132836	-0.0828014	0.329194	-0.492255	-0.0946746	-0.0946746	0.260512
BBC3	GSDMD	BBC3-GSDMD	-0.61823	0.283491	0.320639	0.137797	0.0309241	0.137797	0.34353
BBC3	HRK	BBC3-HRK	-0.223817	-0.928299	-0.139794	-0.357107	-0.412254	-0.357107	0.276269
BBC3	IL18	BBC3-IL18	-0.369029	0.949368	0.190697	-0.0873106	0.170931	0.170931	0.439227
BBC3	IL1B	BBC3-IL1B	-0.418282	0.435289	0.413389	0.50598	0.234094	0.413389	0.346101
BBC3	MCL1	BBC3-MCL1	0.454767	0.877466	0.693197	0.626183	0.662903	0.662903	0.135369
BBC3	MEFV	BBC3-MEFV	-0.132555	-0.999799	0.509226	0.516477	-0.0266628	-0.0266628	0.555047
BBC3	MLKL	BBC3-MLKL	-0.415055	0.207692	0.552492	0.169176	0.128576	0.169176	0.311294
BBC3	NEK7	BBC3-NEK7	-0.447169	-0.917631	0.293607	-0.457662	-0.382214	-0.447169	0.389059
BBC3	PMAIP1	BBC3-PMAIP1	-0.647414	0.624083	0.468603	-0.00406337	0.110302	0.110302	0.44262
BBC3	PYCARD	BBC3-PYCARD	0.720977	0.361547	0.712953	0.850879	0.661589	0.712953	0.163841
BBC3	RIPK1	BBC3-RIPK1	0.98189	0.962744	0.508508	-0.0106903	0.610613	0.610613	0.362846
BBC3	RIPK3	BBC3-RIPK3	0.0845781	0.499672	0.265609	0.0747958	0.231164	0.231164	0.154416
BBC3	XIAP	BBC3-XIAP	0.728997	0.622048	0.619355	-0.734518	0.308971	0.619355	0.554965
BBC3	ZBP1	BBC3-ZBP1	-0.108434	0.977419	0.564268	0.444197	0.469363	0.469363	0.346875
BCL2	BCL2	BCL2-BCL2	1	1	1	1	1	1	0
BCL2	BCL2A1	BCL2-BCL2A1	0.38367	0.00838251	-0.0996727	-0.0477597	0.061155	0.00838251	0.171376
BCL2	BCL2L1	BCL2-BCL2L1	-0.705836	-0.083522	0.197557	-0.460824	-0.263156	-0.263156	0.309698
BCL2	BCL2L11	BCL2-BCL2L11	0.42795	0.728426	0.565478	0.7313	0.613289	0.613289	0.112978
BCL2	BCL2L2	BCL2-BCL2L2	-0.200556	-0.915285	0.371208	0.131048	-0.153396	-0.153396	0.433317
BCL2	BID	BCL2-BID	-0.659522	0.928272	0.0157249	-0.089442	0.0487583	0.0157249	0.509177
BCL2	BIK	BCL2-BIK	-0.500691	-0.695805	-0.187339	-0.202582	-0.396604	-0.396604	0.190679
BCL2	BIRC2	BCL2-BIRC2	-0.672075	0.398403	0.420138	0.910116	0.264146	0.398403	0.51984
BCL2	BIRC3	BCL2-BIRC3	0.697053	-0.811163	0.252511	0.597278	0.18392	0.252511	0.535348
BCL2	BMF	BCL2-BMF	-0.567343	-0.200802	0.657581	0.694807	0.146061	0.146061	0.488269
BCL2	BNIP3	BCL2-BNIP3	-0.563549	-0.248672	0.011886	0.294219	-0.126529	-0.126529	0.283582
BCL2	BNIP3L	BCL2-BNIP3L	-0.234878	0.87718	0.412066	-0.158136	0.224058	0.224058	0.404626
BCL2	BOK	BCL2-BOK	0.0503006	-0.738924	0.204159	-0.0583677	-0.135708	-0.0583677	0.32402
BCL2	CASP1	BCL2-CASP1	0.317043	-0.733095	0.0958871	0.211128	-0.0272592	0.0958871	0.374534
BCL2	CASP10	BCL2-CASP10	0.167876	-0.99831	0.246229	0.540852	-0.0108382	0.167876	0.529924
BCL2	CASP2	BCL2-CASP2	-0.755235	-0.985058	0.628411	0.641983	-0.117475	-0.117475	0.677135
BCL2	CASP3	BCL2-CASP3	-0.803572	0.962469	-0.0597735	0.409162	0.127071	0.127071	0.579391
BCL2	CASP4	BCL2-CASP4	0.197422	-0.713229	0.0940098	-0.229094	-0.162723	-0.162723	0.3172
BCL2	CASP5	BCL2-CASP5	0.418948	-0.942724	-0.0834816	-0.110962	-0.179555	-0.110962	0.437833
BCL2	CASP6	BCL2-CASP6	-0.65545	-0.673856	0.397148	0.29268	-0.159869	-0.159869	0.452736
BCL2	CASP7	BCL2-CASP7	0.710868	-0.217123	0.378305	0.402199	0.318563	0.378305	0.301463
BCL2	CASP8	BCL2-CASP8	0.232723	-0.776412	0.0265795	0.181967	-0.0837858	0.0265795	0.366842
BCL2	CASP9	BCL2-CASP9	-0.722935	-0.647708	0.427019	0.524326	-0.104824	-0.104824	0.520667
BCL2	CFLAR	BCL2-CFLAR	-0.78819	0.862156	0.422223	0.342404	0.209648	0.342404	0.54753
BCL2	DFNA5	BCL2-DFNA5	0.213221	0.975814	0.347281	0.534337	0.517663	0.517663	0.257642
BCL2	GSDMD	BCL2-GSDMD	0.575468	-0.911073	0.592004	0.664686	0.230271	0.575468	0.606745
BCL2	HRK	BCL2-HRK	0.0492662	-0.495549	-0.0249446	0.0891189	-0.0955273	-0.0249446	0.21176
BCL2	IL18	BCL2-IL18	0.336874	-0.18109	0.210196	-0.0384567	0.081881	0.081881	0.181726
BCL2	IL1B	BCL2-IL1B	0.409763	-0.832138	-0.250863	-0.122943	-0.199045	-0.199045	0.394951
BCL2	MCL1	BCL2-MCL1	-0.239511	0.595371	0.254031	-0.318907	0.0727457	0.0727457	0.333736
BCL2	MEFV	BCL2-MEFV	0.265796	-0.117168	-0.125514	-0.344822	-0.0804271	-0.117168	0.197121
BCL2	MLKL	BCL2-MLKL	0.3688	-0.940499	0.232498	0.358297	0.00477396	0.232498	0.499221
BCL2	NEK7	BCL2-NEK7	0.369745	0.26792	0.327291	0.71306	0.419504	0.369745	0.15633
BCL2	PMAIP1	BCL2-PMAIP1	0.362725	0.859516	-0.249274	-0.150313	0.205663	0.205663	0.396454
BCL2	PYCARD	BCL2-PYCARD	-0.582812	-0.874006	0.160295	-0.248035	-0.38614	-0.38614	0.344777
BCL2	RIPK1	BCL2-RIPK1	-0.778859	-0.135916	0.545527	0.539838	0.0426472	0.0426472	0.491293
BCL2	RIPK3	BCL2-RIPK3	-0.0490994	-0.78956	0.388622	0.381873	-0.0170412	-0.0170412	0.429304
BCL2	XIAP	BCL2-XIAP	-0.511008	0.860843	0.555829	0.539269	0.361233	0.539269	0.470402
BCL2	ZBP1	BCL2-ZBP1	0.112374	-0.0753621	-0.0691785	0.209767	0.0444001	0.0444001	0.108821
BCL2A1	BCL2A1	BCL2A1-BCL2A1	1	1	1	1	1	1	0
BCL2A1	BCL2L1	BCL2A1-BCL2L1	-0.193452	0.995771	0.413099	0.743606	0.489756	0.489756	0.398282
BCL2A1	BCL2L11	BCL2A1-BCL2L11	0.864827	-0.678995	0.16431	0.262942	0.153271	0.16431	0.492185
BCL2A1	BCL2L2	BCL2A1-BCL2L2	0.313645	-0.410465	-0.0535858	-0.9177	-0.267027	-0.267027	0.406617
BCL2A1	BID	BCL2A1-BID	-0.501061	0.379669	0.369679	0.982848	0.307784	0.369679	0.473737
BCL2A1	BIK	BCL2A1-BIK	-0.135465	-0.724038	-0.041102	-0.577422	-0.369507	-0.369507	0.257506
BCL2A1	BIRC2	BCL2A1-BIRC2	0.0775875	-0.913839	0.139625	-0.339598	-0.259056	-0.259056	0.376166
BCL2A1	BIRC3	BCL2A1-BIRC3	0.512045	-0.591599	0.589565	0.166622	0.169159	0.169159	0.417869
BCL2A1	BMF	BCL2A1-BMF	0.314443	-0.981281	0.149001	0.276631	-0.0603014	0.149001	0.486307
BCL2A1	BNIP3	BCL2A1-BNIP3	-0.276911	-0.970638	-0.0609017	-0.660452	-0.492226	-0.492226	0.312915
BCL2A1	BNIP3L	BCL2A1-BNIP3L	0.602479	0.487498	0.059607	-0.0621224	0.271865	0.271865	0.249962
BCL2A1	BOK	BCL2A1-BOK	0.919355	-0.679959	0.0749299	-0.782975	-0.117162	-0.117162	0.61177
BCL2A1	CASP1	BCL2A1-CASP1	0.983945	0.673958	0.916918	0.89123	0.866513	0.89123	0.10443
BCL2A1	CASP10	BCL2A1-CASP10	0.928115	0.0497513	0.749751	0.590166	0.579446	0.590166	0.293721
BCL2A1	CASP2	BCL2A1-CASP2	-0.103562	-0.180475	0.25872	-0.132679	-0.0394991	-0.103562	0.158124
BCL2A1	CASP3	BCL2A1-CASP3	-0.236448	-0.263315	0.162707	-0.223989	-0.140261	-0.223989	0.160646
BCL2A1	CASP4	BCL2A1-CASP4	0.960607	-0.706885	0.579998	0.917344	0.437766	0.579998	0.608387
BCL2A1	CASP5	BCL2A1-CASP5	0.97601	0.32566	0.990655	0.664662	0.739247	0.739247	0.243261
BCL2A1	CASP6	BCL2A1-CASP6	0.0986348	-0.744485	0.0232004	-0.511185	-0.283459	-0.283459	0.317629
BCL2A1	CASP7	BCL2A1-CASP7	-0.0912396	-0.97793	0.491485	-0.612402	-0.297522	-0.297522	0.495417
BCL2A1	CASP8	BCL2A1-CASP8	0.826974	-0.636711	0.75047	0.894432	0.458791	0.75047	0.579904
BCL2A1	CASP9	BCL2A1-CASP9	-0.130115	-0.767292	-0.0968416	-0.0924524	-0.271675	-0.130115	0.262702
BCL2A1	CFLAR	BCL2A1-CFLAR	-0.241402	0.513853	0.561487	0.912698	0.436659	0.513853	0.377594
BCL2A1	DFNA5	BCL2A1-DFNA5	0.845224	0.226773	-0.147805	-0.468459	0.113934	0.113934	0.437083
BCL2A1	GSDMD	BCL2A1-GSDMD	0.885216	-0.419867	0.472414	0.557904	0.373917	0.472414	0.434317
BCL2A1	HRK	BCL2A1-HRK	-0.253425	0.864395	-0.0654966	-0.240956	0.0761295	-0.0654966	0.416482
BCL2A1	IL18	BCL2A1-IL18	0.980626	-0.98495	0.539328	-0.5849	-0.0124741	-0.0124741	0.716116
BCL2A1	IL1B	BCL2A1-IL1B	0.946389	-0.561524	0.810154	0.996331	0.547837	0.810154	0.585973
BCL2A1	MCL1	BCL2A1-MCL1	0.603868	-0.798432	0.595106	0.729853	0.282599	0.595106	0.574617
BCL2A1	MEFV	BCL2A1-MEFV	0.282371	0.992095	0.933842	0.916341	0.781162	0.916341	0.264612
BCL2A1	MLKL	BCL2A1-MLKL	0.963892	-0.347667	0.757133	0.840209	0.553392	0.757133	0.477239
BCL2A1	NEK7	BCL2A1-NEK7	0.970429	0.965653	0.0879774	-0.63504	0.347255	0.347255	0.600482
BCL2A1	PMAIP1	BCL2A1-PMAIP1	0.64735	-0.503886	0.139063	-0.483347	-0.0502051	-0.0502051	0.427982
BCL2A1	PYCARD	BCL2A1-PYCARD	0.298576	-0.493225	0.611241	0.771291	0.296971	0.298576	0.435468
BCL2A1	RIPK1	BCL2A1-RIPK1	-0.316767	-0.991825	0.176762	-0.578657	-0.427622	-0.427622	0.379132
BCL2A1	RIPK3	BCL2A1-RIPK3	0.853044	-0.62027	0.362257	0.585816	0.295212	0.362257	0.498393
BCL2A1	XIAP	BCL2A1-XIAP	-0.0590416	-0.501636	0.266816	-0.739868	-0.258433	-0.258433	0.348302
BCL2A1	ZBP1	BCL2A1-ZBP1	0.941304	-0.997753	0.844004	0.933674	0.430307	0.844004	0.757313
BCL2L1	BCL2L1	BCL2L1-BCL2L1	1	1	1	1	1	1	0
BCL2L1	BCL2L11	BCL2L1-BCL2L11	-0.266843	-0.74357	0.0254001	-0.253943	-0.309739	-0.266843	0.247796
BCL2L1	BCL2L2	BCL2L1-BCL2L2	0.633843	-0.324953	0.236041	-0.72377	-0.0447097	-0.0447097	0.464524
BCL2L1	BID	BCL2L1-BID	0.880628	0.29307	0.346548	0.751504	0.567937	0.567937	0.226291
BCL2L1	BIK	BCL2L1-BIK	0.667011	-0.657606	-0.0617729	-0.352482	-0.101213	-0.101213	0.439189
BCL2L1	BIRC2	BCL2L1-BIRC2	0.93732	-0.947281	0.384267	-0.766746	-0.0981098	-0.0981098	0.703274
BCL2L1	BIRC3	BCL2L1-BIRC3	-0.696714	-0.515026	0.417329	-0.393151	-0.296891	-0.393151	0.383286
BCL2L1	BMF	BCL2L1-BMF	0.790146	-0.959438	-0.0173117	-0.352915	-0.134879	-0.134879	0.565143
BCL2L1	BNIP3	BCL2L1-BNIP3	0.865998	-0.944434	-0.0355901	-0.303098	-0.104281	-0.104281	0.581643
BCL2L1	BNIP3L	BCL2L1-BNIP3L	0.509322	0.40522	0.448121	0.43732	0.449996	0.448121	0.0337388
BCL2L1	BOK	BCL2L1-BOK	0.0816337	-0.609718	-0.166011	-0.37973	-0.268456	-0.268456	0.228866
BCL2L1	CASP1	BCL2L1-CASP1	-0.140222	0.73898	0.487486	0.451599	0.384461	0.451599	0.289777
BCL2L1	CASP10	BCL2L1-CASP10	0.0129582	0.141299	0.447253	-0.0145826	0.146732	0.141299	0.163881
BCL2L1	CASP2	BCL2L1-CASP2	0.909687	-0.0893483	0.433142	-0.366765	0.221679	0.221679	0.438424
BCL2L1	CASP3	BCL2L1-CASP3	0.901384	-0.350832	0.468185	-0.5643	0.113609	0.113609	0.533213
BCL2L1	CASP4	BCL2L1-CASP4	-0.0164534	-0.638911	0.583846	0.921472	0.212488	0.212488	0.532515
BCL2L1	CASP5	BCL2L1-CASP5	-0.185441	0.411147	0.427481	0.331698	0.246221	0.331698	0.22794
BCL2L1	CASP6	BCL2L1-CASP6	0.879452	-0.679999	0.06072	-0.837303	-0.144283	-0.144283	0.60948
BCL2L1	CASP7	BCL2L1-CASP7	-0.77158	-0.954599	0.519106	-0.881157	-0.522058	-0.77158	0.550311
BCL2L1	CASP8	BCL2L1-CASP8	0.0684063	-0.563176	0.524746	0.47901	0.127247	0.127247	0.390356
BCL2L1	CASP9	BCL2L1-CASP9	0.917301	-0.705129	-0.244365	-0.251654	-0.0709617	-0.244365	0.541591
BCL2L1	CFLAR	BCL2L1-CFLAR	0.895638	0.432864	0.31316	0.550782	0.548111	0.548111	0.194559
BCL2L1	DFNA5	BCL2L1-DFNA5	0.122492	0.136335	0.231924	-0.419102	0.0179123	0.122492	0.232748
BCL2L1	GSDMD	BCL2L1-GSDMD	-0.45298	-0.334709	0.179373	-0.0825701	-0.172722	-0.172722	0.217661
BCL2L1	HRK	BCL2L1-HRK	-0.228094	0.906934	-0.0263422	-0.480831	0.0429169	-0.0263422	0.469697
BCL2L1	IL18	BCL2L1-IL18	-0.172457	-0.964905	0.425888	-0.177691	-0.222291	-0.177691	0.442209
BCL2L1	IL1B	BCL2L1-IL1B	-0.221619	-0.483128	0.315861	0.781934	0.0982619	0.0982619	0.437057
BCL2L1	MCL1	BCL2L1-MCL1	0.59978	-0.85037	0.746648	0.884957	0.345254	0.59978	0.632564
BCL2L1	MEFV	BCL2L1-MEFV	0.0606595	0.999428	0.405713	0.892295	0.589524	0.589524	0.338578
BCL2L1	MLKL	BCL2L1-MLKL	-0.216219	-0.260056	0.604723	0.385957	0.128601	0.128601	0.335523
BCL2L1	NEK7	BCL2L1-NEK7	-0.27081	0.937698	0.50815	-0.654753	0.130071	0.130071	0.560689
BCL2L1	PMAIP1	BCL2L1-PMAIP1	-0.558768	-0.581111	0.221455	-0.130499	-0.262231	-0.262231	0.296959
BCL2L1	PYCARD	BCL2L1-PYCARD	0.774564	-0.411219	0.490488	0.741143	0.398744	0.490488	0.431265
BCL2L1	RIPK1	BCL2L1-RIPK1	0.950312	-0.975907	0.537923	-0.724897	-0.0531421	-0.0531421	0.72925
BCL2L1	RIPK3	BCL2L1-RIPK3	0.277475	-0.545583	0.324686	0.0630312	0.0299023	0.0630312	0.310285
BCL2L1	XIAP	BCL2L1-XIAP	0.743987	-0.578992	0.544307	-0.794893	-0.0213977	-0.0213977	0.602502
BCL2L1	ZBP1	BCL2L1-ZBP1	0.0938583	-0.987378	0.348497	0.475775	-0.0173119	0.0938583	0.51781
BCL2L11	BCL2L11	BCL2L11-BCL2L11	1	1	1	1	1	1	0
BCL2L11	BCL2L2	BCL2L11-BCL2L2	0.254767	-0.390744	-0.0698036	-0.262175	-0.116989	-0.116989	0.217463
BCL2L11	BID	BCL2L11-BID	-0.513633	0.421379	-0.107853	0.204427	0.00107992	0.00107992	0.314578
BCL2L11	BIK	BCL2L11-BIK	-0.152057	-0.0147642	0.196876	-0.0244736	0.00139538	-0.0147642	0.112168
BCL2L11	BIRC2	BCL2L11-BIRC2	-0.0647722	0.918611	0.153659	0.70572	0.428305	0.428305	0.356627
BCL2L11	BIRC3	BCL2L11-BIRC3	0.541266	-0.190198	0.0682636	0.83462	0.313488	0.313488	0.357014
BCL2L11	BMF	BCL2L11-BMF	0.15753	0.524901	0.726575	0.855295	0.566075	0.566075	0.235802
BCL2L11	BNIP3	BCL2L11-BNIP3	-0.278546	0.482464	-0.0640094	-0.234708	-0.0236998	-0.0640094	0.271533
BCL2L11	BNIP3L	BCL2L11-BNIP3L	0.437639	0.30999	0.0763113	-0.610619	0.0533302	0.0763113	0.36204
BCL2L11	BOK	BCL2L11-BOK	0.792353	-0.0766225	-0.000554806	-0.343163	0.093003	-0.000554806	0.380566
BCL2L11	CASP1	BCL2L11-CASP1	0.891134	-0.999977	0.183627	0.59228	0.166766	0.183627	0.643052
BCL2L11	CASP10	BCL2L11-CASP10	0.857766	-0.767015	0.360511	0.866682	0.329486	0.360511	0.595271
BCL2L11	CASP2	BCL2L11-CASP2	-0.277934	-0.599547	0.504753	0.525438	0.0381776	0.0381776	0.438574
BCL2L11	CASP3	BCL2L11-CASP3	-0.386864	0.887025	-0.131067	0.732856	0.275488	0.275488	0.48727
BCL2L11	CASP4	BCL2L11-CASP4	0.883239	-0.0393094	0.0147534	0.0636924	0.230594	0.0636924	0.345384
BCL2L11	CASP5	BCL2L11-CASP5	0.893657	-0.915244	0.172991	0.243556	0.0987401	0.172991	0.581573
BCL2L11	CASP6	BCL2L11-CASP6	-0.0913977	0.015359	0.127972	0.212578	0.0661277	0.0661277	0.10263
BCL2L11	CASP7	BCL2L11-CASP7	0.0630275	0.510623	0.129928	0.249096	0.238169	0.238169	0.152801
BCL2L11	CASP8	BCL2L11-CASP8	0.834782	-0.133776	0.153033	0.599732	0.363443	0.363443	0.337488
BCL2L11	CASP9	BCL2L11-CASP9	-0.21626	0.0501819	0.615246	0.634419	0.270897	0.270897	0.327647
BCL2L11	CFLAR	BCL2L11-CFLAR	-0.367605	0.280903	0.245255	0.487247	0.16145	0.245255	0.287467
BCL2L11	DFNA5	BCL2L11-DFNA5	0.796453	0.56104	0.0129971	0.335717	0.426552	0.426552	0.258531
BCL2L11	GSDMD	BCL2L11-GSDMD	0.896679	-0.381211	0.516102	0.879848	0.477855	0.516102	0.46426
BCL2L11	HRK	BCL2L11-HRK	-0.112665	-0.956056	0.294979	0.450458	-0.0808212	-0.0808212	0.487962
BCL2L11	IL18	BCL2L11-IL18	0.878106	0.541887	0.0809838	-0.386155	0.278705	0.278705	0.426539
BCL2L11	IL1B	BCL2L11-IL1B	0.90417	-0.226203	0.0874713	0.206772	0.243053	0.206772	0.369837
BCL2L11	MCL1	BCL2L11-MCL1	0.453243	0.984148	-0.0205366	-0.229657	0.296799	0.296799	0.418278
BCL2L11	MEFV	BCL2L11-MEFV	0.393206	-0.765754	0.236631	-0.0707872	-0.0516761	-0.0516761	0.397822
BCL2L11	MLKL	BCL2L11-MLKL	0.921695	-0.452282	0.183363	0.712694	0.341367	0.341367	0.475291
BCL2L11	NEK7	BCL2L11-NEK7	0.88907	-0.464918	-0.204861	0.248693	0.116996	0.116996	0.459491
BCL2L11	PMAIP1	BCL2L11-PMAIP1	0.755993	0.976267	-0.0625399	-0.410976	0.314686	0.314686	0.510162
BCL2L11	PYCARD	BCL2L11-PYCARD	0.0926983	-0.303736	0.131988	-0.149045	-0.0570237	-0.0570237	0.159673
BCL2L11	RIPK1	BCL2L11-RIPK1	-0.407552	0.579762	0.218026	0.258976	0.162303	0.218026	0.320638
BCL2L11	RIPK3	BCL2L11-RIPK3	0.746254	-0.154694	0.567737	0.805826	0.491281	0.567737	0.344078
BCL2L11	XIAP	BCL2L11-XIAP	-0.230107	0.9757	0.345331	0.39263	0.370888	0.370888	0.381607
BCL2L11	ZBP1	BCL2L11-ZBP1	0.82123	0.628281	0.269656	0.553311	0.568119	0.568119	0.177192
BCL2L2	BCL2L2	BCL2L2-BCL2L2	1	1	1	1	1	1	0
BCL2L2	BID	BCL2L2-BID	0.564804	-0.999438	0.015464	-0.948406	-0.341894	-0.341894	0.591613
BCL2L2	BIK	BCL2L2-BIK	0.105729	0.926168	-0.194169	0.483339	0.330267	0.330267	0.375228
BCL2L2	BIRC2	BCL2L2-BIRC2	0.645486	0.00480609	0.0982922	0.395072	0.285914	0.285914	0.226022
BCL2L2	BIRC3	BCL2L2-BIRC3	-0.207532	0.978015	0.257159	-0.266604	0.190259	0.190259	0.44542
BCL2L2	BMF	BCL2L2-BMF	0.495488	0.578393	0.156414	-0.278296	0.238	0.238	0.30179
BCL2L2	BNIP3	BCL2L2-BNIP3	0.795037	0.61776	-0.288413	0.724762	0.462286	0.61776	0.396858
BCL2L2	BNIP3L	BCL2L2-BNIP3L	0.826148	-0.996282	0.187806	0.142416	0.0400219	0.142416	0.588724
BCL2L2	BOK	BCL2L2-BOK	0.385538	0.947733	0.24204	0.849737	0.606262	0.606262	0.267305
BCL2L2	CASP1	BCL2L2-CASP1	0.300553	0.397031	0.0284288	-0.896479	-0.0426165	0.0284288	0.458124
BCL2L2	CASP10	BCL2L2-CASP10	0.334617	0.890326	-0.0683562	-0.469084	0.171876	0.171876	0.44971
BCL2L2	CASP2	BCL2L2-CASP2	0.430944	0.970982	0.0901412	0.271153	0.440805	0.430944	0.294283
BCL2L2	CASP3	BCL2L2-CASP3	0.356683	-0.771614	0.0312185	0.245772	-0.0344851	0.0312185	0.395684
BCL2L2	CASP4	BCL2L2-CASP4	0.358619	0.935148	-0.0827744	-0.886659	0.0810833	0.0810833	0.59495
BCL2L2	CASP5	BCL2L2-CASP5	0.318562	0.728495	-0.0102769	-0.804707	0.0580183	0.0580183	0.503265
BCL2L2	CASP6	BCL2L2-CASP6	0.508251	0.914389	0.326031	0.402791	0.537865	0.508251	0.203223
BCL2L2	CASP7	BCL2L2-CASP7	-0.505378	0.591927	0.190897	0.487977	0.191356	0.191356	0.383113
BCL2L2	CASP8	BCL2L2-CASP8	0.371279	0.964498	-0.0910179	-0.896607	0.0870379	0.0870379	0.608275
BCL2L2	CASP9	BCL2L2-CASP9	0.402929	0.899731	-0.0144188	0.0384515	0.331673	0.331673	0.326658
BCL2L2	CFLAR	BCL2L2-CFLAR	0.293638	-0.993198	0.541487	-0.831003	-0.247269	-0.247269	0.601975
BCL2L2	DFNA5	BCL2L2-DFNA5	0.576941	-0.981202	0.197656	0.25749	0.0127215	0.197656	0.534573
BCL2L2	GSDMD	BCL2L2-GSDMD	-0.0154436	0.999947	0.227902	-0.449592	0.190703	0.190703	0.4709
BCL2L2	HRK	BCL2L2-HRK	0.110592	0.103699	-0.0285028	0.247769	0.108389	0.108389	0.0873992
BCL2L2	IL18	BCL2L2-IL18	0.291161	0.561896	-0.0268892	0.692377	0.379636	0.379636	0.246624
BCL2L2	IL1B	BCL2L2-IL1B	0.318217	0.985028	-0.164482	-0.927621	0.0527855	0.0527855	0.624168
BCL2L2	MCL1	BCL2L2-MCL1	0.575138	-0.221298	0.33182	-0.642605	0.0107636	0.0107636	0.424815
BCL2L2	MEFV	BCL2L2-MEFV	0.582723	-0.29279	-0.0798884	-0.910151	-0.175027	-0.175027	0.476972
BCL2L2	MLKL	BCL2L2-MLKL	0.287091	0.997697	0.0766193	-0.729471	0.157984	0.157984	0.550633
BCL2L2	NEK7	BCL2L2-NEK7	0.235967	-0.633304	0.589848	0.665774	0.214571	0.235967	0.461334
BCL2L2	PMAIP1	BCL2L2-PMAIP1	-0.0109537	-0.580824	-0.126238	0.514929	-0.0507719	-0.0507719	0.348785
BCL2L2	PYCARD	BCL2L2-PYCARD	0.49151	0.995694	0.00498997	-0.670295	0.205475	0.205475	0.550169
BCL2L2	RIPK1	BCL2L2-RIPK1	0.386037	0.523471	0.589258	0.624497	0.530816	0.530816	0.0814942
BCL2L2	RIPK3	BCL2L2-RIPK3	0.476368	0.969864	-0.0239642	-0.677913	0.186089	0.186089	0.545745
BCL2L2	XIAP	BCL2L2-XIAP	0.539866	-0.58294	0.308236	0.74561	0.252693	0.308236	0.453734
BCL2L2	ZBP1	BCL2L2-ZBP1	0.423315	0.470639	-0.102324	-0.85017	-0.014635	-0.014635	0.476046
BID	BID	BID-BID	1	1	1	1	1	1	0
BID	BIK	BID-BIK	0.410558	-0.913007	-0.082998	-0.558331	-0.285944	-0.285944	0.445804
BID	BIRC2	BID-BIRC2	0.718404	0.0287153	0.630899	-0.382596	0.248855	0.248855	0.403392
BID	BIRC3	BID-BIRC3	-0.739318	-0.970476	0.255605	0.154264	-0.324981	-0.324981	0.480644
BID	BMF	BID-BMF	0.444103	-0.550725	-0.0606222	0.240801	0.0183891	0.0183891	0.334913
BID	BNIP3	BID-BNIP3	0.917442	-0.591054	0.584492	-0.700916	0.0524908	0.0524908	0.634498
BID	BNIP3L	BID-BNIP3L	0.295616	0.992835	0.359619	-0.0739687	0.393525	0.359619	0.343341
BID	BOK	BID-BOK	-0.296028	-0.936506	0.491411	-0.833019	-0.393535	-0.393535	0.506083
BID	CASP1	BID-CASP1	-0.488478	-0.427572	0.574701	0.875581	0.133558	0.133558	0.537959
BID	CASP10	BID-CASP10	-0.352352	-0.905088	0.533244	0.504135	-0.0550154	-0.0550154	0.542168
BID	CASP2	BID-CASP2	0.735756	-0.978452	0.384671	-0.273936	-0.0329904	-0.0329904	0.586066
BID	CASP3	BID-CASP3	0.76596	0.792502	0.731986	-0.306968	0.49587	0.731986	0.426075
BID	CASP4	BID-CASP4	-0.388502	-0.922748	0.749863	0.898727	0.0843349	0.0843349	0.684683
BID	CASP5	BID-CASP5	-0.505877	-0.751048	0.341269	0.760136	-0.03888	-0.03888	0.549219
BID	CASP6	BID-CASP6	0.639249	-0.900306	0.406174	-0.437718	-0.0731504	-0.0731504	0.557559
BID	CASP7	BID-CASP7	-0.512575	-0.564578	0.70315	-0.540343	-0.228586	-0.512575	0.495191
BID	CASP8	BID-CASP8	-0.269025	-0.955104	0.726221	0.87304	0.093783	0.093783	0.66918
BID	CASP9	BID-CASP9	0.745859	-0.884596	-0.302466	-0.0749624	-0.129041	-0.129041	0.523319
BID	CFLAR	BID-CFLAR	0.726445	0.988737	0.315754	0.90052	0.732864	0.732864	0.231344
BID	DFNA5	BID-DFNA5	-0.168119	0.987119	0.186368	-0.385815	0.154888	0.154888	0.466968
BID	GSDMD	BID-GSDMD	-0.707258	-0.999038	0.2524	0.498465	-0.238858	-0.238858	0.562539
BID	HRK	BID-HRK	0.0202177	-0.136979	-0.170443	-0.309016	-0.149055	-0.149055	0.104732
BID	IL18	BID-IL18	-0.503261	-0.533853	0.224868	-0.678423	-0.372667	-0.503261	0.318679
BID	IL1B	BID-IL1B	-0.528029	-0.978695	0.165741	0.98678	-0.088551	-0.088551	0.664304
BID	MCL1	BID-MCL1	0.22556	0.253862	0.526125	0.684053	0.4224	0.4224	0.171098
BID	MEFV	BID-MEFV	0.100074	0.260575	0.255553	0.950433	0.391659	0.260575	0.299091
BID	MLKL	BID-MLKL	-0.539579	-0.99941	0.576303	0.781124	-0.0453906	-0.0453906	0.666934
BID	NEK7	BID-NEK7	-0.591626	0.607007	0.0672566	-0.63238	-0.137436	-0.137436	0.45768
BID	PMAIP1	BID-PMAIP1	-0.6761	0.607784	0.529184	-0.566844	-0.0264941	-0.0264941	0.533864
BID	PYCARD	BID-PYCARD	0.447855	-0.992028	0.743879	0.726663	0.231592	0.447855	0.64661
BID	RIPK1	BID-RIPK1	0.829251	-0.494617	0.531693	-0.66123	0.0512741	0.0512741	0.573011
BID	RIPK3	BID-RIPK3	-0.135621	-0.961153	0.372683	0.597311	-0.0316949	-0.0316949	0.535511
BID	XIAP	BID-XIAP	0.642655	0.609848	0.486536	-0.787509	0.237882	0.486536	0.54166
BID	ZBP1	BID-ZBP1	-0.290446	-0.4408	0.303821	0.89873	0.117826	0.117826	0.473952
BIK	BIK	BIK-BIK	1	1	1	1	1	1	0
BIK	BIRC2	BIK-BIRC2	0.698041	0.381558	-0.122739	0.0861392	0.26075	0.26075	0.276901
BIK	BIRC3	BIK-BIRC3	-0.304625	0.984447	0.156482	-0.23916	0.149286	0.149286	0.459232
BIK	BMF	BIK-BMF	0.726465	0.843321	0.188299	-0.371987	0.346525	0.346525	0.431846
BIK	BNIP3	BIK-BNIP3	0.350664	0.868697	-0.0861811	0.22398	0.33929	0.33929	0.308131
BIK	BNIP3L	BIK-BNIP3L	0.22112	-0.955213	-0.336962	-0.33627	-0.351831	-0.336962	0.372288
BIK	BOK	BIK-BOK	0.157723	0.998083	-0.0562386	0.633159	0.433181	0.433181	0.367291
BIK	CASP1	BIK-CASP1	-0.0111422	0.0216026	0.0543925	-0.561905	-0.124263	-0.0111422	0.231596
BIK	CASP10	BIK-CASP10	0.0788986	0.652884	0.0773291	-0.316524	0.123147	0.0788986	0.309716
BIK	CASP2	BIK-CASP2	0.731411	0.809105	0.106363	-0.284327	0.340638	0.340638	0.404384
BIK	CASP3	BIK-CASP3	0.717378	-0.474768	-0.0133058	0.535569	0.191218	0.191218	0.419712
BIK	CASP4	BIK-CASP4	0.0676179	0.999699	0.00765674	-0.509354	0.141405	0.0676179	0.487448
BIK	CASP5	BIK-CASP5	-0.0713359	0.416368	-0.0244229	-0.344947	-0.0060845	-0.0244229	0.2442
BIK	CASP6	BIK-CASP6	0.731928	0.999546	0.0821868	0.270064	0.520931	0.520931	0.325276
BIK	CASP7	BIK-CASP7	-0.654253	0.852172	0.105048	0.33523	0.159549	0.159549	0.48494
BIK	CASP8	BIK-CASP8	0.284861	0.992879	0.0222661	-0.521495	0.194628	0.194628	0.487419
BIK	CASP9	BIK-CASP9	0.79157	0.99789	-0.0558565	0.569632	0.575809	0.575809	0.353198
BIK	CFLAR	BIK-CFLAR	0.763086	-0.963779	-0.119585	-0.634924	-0.238801	-0.238801	0.58318
BIK	DFNA5	BIK-DFNA5	0.0815719	-0.835982	-0.34564	0.355419	-0.186158	-0.186158	0.40316
BIK	GSDMD	BIK-GSDMD	-0.234992	0.930016	-0.0017569	-0.359027	0.0835598	-0.0017569	0.453253
BIK	HRK	BIK-HRK	-0.47491	-0.279035	-0.054319	0.271713	-0.134138	-0.134138	0.248277
BIK	IL18	BIK-IL18	-0.033046	0.832359	0.0400352	0.132422	0.242943	0.132422	0.312137
BIK	IL1B	BIK-IL1B	-0.0890013	0.977314	0.161343	-0.537782	0.127968	0.127968	0.492504
BIK	MCL1	BIK-MCL1	0.533568	0.162802	-0.239078	-0.578925	-0.0304081	-0.0304081	0.374116
BIK	MEFV	BIK-MEFV	-0.378255	-0.631758	-0.0494287	-0.477464	-0.384226	-0.384226	0.190835
BIK	MLKL	BIK-MLKL	-0.0951671	0.898455	-0.0138502	-0.340543	0.112224	-0.0138502	0.423157
BIK	NEK7	BIK-NEK7	-0.130959	-0.878393	-0.41149	0.327748	-0.273274	-0.273274	0.3916
BIK	PMAIP1	BIK-PMAIP1	-0.379528	-0.230962	-0.000100828	0.0874932	-0.130774	-0.130774	0.165307
BIK	PYCARD	BIK-PYCARD	0.666752	0.957137	0.178438	-0.81759	0.246184	0.246184	0.603081
BIK	RIPK1	BIK-RIPK1	0.739251	0.806137	-0.0305206	-0.0989667	0.353975	0.353975	0.375734
BIK	RIPK3	BIK-RIPK3	0.291942	0.990139	0.252557	-0.254378	0.320065	0.291942	0.39623
BIK	XIAP	BIK-XIAP	0.597251	-0.233492	-0.143096	0.607027	0.206922	0.206922	0.35466
BIK	ZBP1	BIK-ZBP1	0.145024	0.768626	0.371066	-0.566466	0.179563	0.179563	0.433917
BIRC2	BIRC2	BIRC2-BIRC2	1	1	1	1	1	1	0
BIRC2	BIRC3	BIRC2-BIRC3	-0.556225	0.213233	0.264458	0.630089	0.137889	0.213233	0.387423
BIRC2	BMF	BIRC2-BMF	0.929757	0.818529	0.221288	0.676613	0.661547	0.676613	0.241174
BIRC2	BNIP3	BIRC2-BNIP3	0.750541	0.789327	0.572104	0.297527	0.602375	0.602375	0.173639
BIRC2	BNIP3L	BIRC2-BNIP3L	0.703007	-0.0909382	0.532007	-0.388841	0.188809	0.188809	0.398528
BIRC2	BOK	BIRC2-BOK	0.369214	0.323616	0.165883	0.130182	0.247224	0.247224	0.0905897
BIRC2	CASP1	BIRC2-CASP1	0.142422	-0.915887	0.361006	-0.0159641	-0.107106	-0.0159641	0.436062
BIRC2	CASP10	BIRC2-CASP10	0.254028	-0.45104	0.267815	0.459697	0.132625	0.254028	0.313986
BIRC2	CASP2	BIRC2-CASP2	0.952528	-0.234484	0.791483	0.628755	0.53457	0.628755	0.411922
BIRC2	CASP3	BIRC2-CASP3	0.914706	0.632375	0.742817	0.645849	0.733937	0.733937	0.100827
BIRC2	CASP4	BIRC2-CASP4	0.249975	0.358748	0.543086	-0.555291	0.149129	0.249975	0.377888
BIRC2	CASP5	BIRC2-CASP5	0.0622274	-0.681542	0.164322	-0.217208	-0.16805	-0.16805	0.293118
BIRC2	CASP6	BIRC2-CASP6	0.976893	0.409226	0.311987	0.570502	0.567152	0.567152	0.227134
BIRC2	CASP7	BIRC2-CASP7	-0.847025	0.808827	0.576792	0.664513	0.300777	0.576792	0.607872
BIRC2	CASP8	BIRC2-CASP8	0.305927	0.268724	0.534506	-0.039929	0.267307	0.268724	0.182912
BIRC2	CASP9	BIRC2-CASP9	0.928733	0.440764	0.20823	0.556803	0.533632	0.533632	0.232875
BIRC2	CFLAR	BIRC2-CFLAR	0.883313	-0.121213	0.109998	0.00890271	0.22025	0.109998	0.353045
BIRC2	DFNA5	BIRC2-DFNA5	0.320989	0.188265	0.571493	0.555598	0.409086	0.409086	0.144475
BIRC2	GSDMD	BIRC2-GSDMD	-0.245879	0.0151402	0.235752	0.559565	0.141145	0.141145	0.264458
BIRC2	HRK	BIRC2-HRK	-0.383051	-0.994099	-0.00679486	0.357428	-0.256629	-0.256629	0.447063
BIRC2	IL18	BIRC2-IL18	0.115964	0.829899	0.249323	0.0208094	0.303999	0.249323	0.281995
BIRC2	IL1B	BIRC2-IL1B	0.0453052	0.177129	0.0065491	-0.409014	-0.0450076	0.0065491	0.197421
BIRC2	MCL1	BIRC2-MCL1	0.797265	0.974131	0.438951	-0.637882	0.393116	0.438951	0.55995
BIRC2	MEFV	BIRC2-MEFV	-0.0323821	-0.957573	0.147079	-0.637053	-0.369982	-0.369982	0.399479
BIRC2	MLKL	BIRC2-MLKL	0.0266299	-0.0630343	0.359226	0.150062	0.118221	0.118221	0.141661
BIRC2	NEK7	BIRC2-NEK7	0.0126146	-0.776938	0.25018	0.776783	0.0656598	0.0656598	0.500505
BIRC2	PMAIP1	BIRC2-PMAIP1	-0.37276	0.811228	0.51728	-0.0876744	0.217018	0.217018	0.420456
BIRC2	PYCARD	BIRC2-PYCARD	0.92903	0.0974801	0.60244	-0.536007	0.273236	0.273236	0.494814
BIRC2	RIPK1	BIRC2-RIPK1	0.895316	0.854549	0.485387	0.679178	0.728607	0.728607	0.145088
BIRC2	RIPK3	BIRC2-RIPK3	0.515556	0.248304	0.186144	0.299065	0.312267	0.299065	0.111036
BIRC2	XIAP	BIRC2-XIAP	0.826739	0.809704	0.717313	0.774246	0.782	0.782	0.0374528
BIRC2	ZBP1	BIRC2-ZBP1	0.364442	0.884578	0.0756457	-0.0231943	0.325368	0.325368	0.315626
BIRC3	BIRC3	BIRC3-BIRC3	1	1	1	1	1	1	0
BIRC3	BMF	BIRC3-BMF	-0.408039	0.735791	0.166072	0.964207	0.364508	0.364508	0.476171
BIRC3	BNIP3	BIRC3-BNIP3	-0.596624	0.768163	-0.244246	-0.415954	-0.122165	-0.244246	0.475695
BIRC3	BNIP3L	BIRC3-BNIP3L	0.027385	-0.992344	-0.00654934	-0.666663	-0.409543	-0.409543	0.389635
BIRC3	BOK	BIRC3-BOK	0.349854	0.993433	0.207969	-0.556167	0.248772	0.248772	0.492814
BIRC3	CASP1	BIRC3-CASP1	0.504493	0.196908	0.685636	0.588013	0.493762	0.504493	0.163727
BIRC3	CASP10	BIRC3-CASP10	0.267336	0.775801	0.62834	0.739602	0.60277	0.62834	0.180209
BIRC3	CASP2	BIRC3-CASP2	-0.679761	0.899763	0.477506	0.465998	0.290877	0.465998	0.529893
BIRC3	CASP3	BIRC3-CASP3	-0.746993	-0.622004	0.0274056	0.530847	-0.202686	-0.202686	0.46111
BIRC3	CASP4	BIRC3-CASP4	0.395499	0.988464	0.373045	-0.0709808	0.421507	0.395499	0.336919
BIRC3	CASP5	BIRC3-CASP5	0.586736	0.569622	0.624096	0.456215	0.559167	0.569622	0.0561698
BIRC3	CASP6	BIRC3-CASP6	-0.53298	0.978709	0.108156	0.494398	0.262071	0.262071	0.494639
BIRC3	CASP7	BIRC3-CASP7	0.527939	0.74699	0.57555	0.473383	0.580966	0.57555	0.0916555
BIRC3	CASP8	BIRC3-CASP8	0.503829	0.998365	0.389692	0.572325	0.616053	0.572325	0.206641
BIRC3	CASP9	BIRC3-CASP9	-0.613751	0.970964	-0.202972	0.27892	0.108291	0.108291	0.527551
BIRC3	CFLAR	BIRC3-CFLAR	-0.763015	-0.995644	0.511784	0.359204	-0.221918	-0.221918	0.594552
BIRC3	DFNA5	BIRC3-DFNA5	0.469878	-0.919387	-0.314686	0.296407	-0.116947	-0.116947	0.489538
BIRC3	GSDMD	BIRC3-GSDMD	0.587382	0.980118	0.321992	0.776149	0.66641	0.66641	0.216944
BIRC3	HRK	BIRC3-HRK	0.24909	-0.105991	-0.161815	0.551241	0.133131	0.133131	0.257851
BIRC3	IL18	BIRC3-IL18	0.56489	0.722044	0.748408	-0.482019	0.388331	0.56489	0.459495
BIRC3	IL1B	BIRC3-IL1B	0.600438	0.999322	0.596806	0.110743	0.576827	0.596806	0.281789
BIRC3	MCL1	BIRC3-MCL1	-0.19783	-0.0130687	0.479169	-0.339413	-0.0177858	-0.0177858	0.276712
BIRC3	MEFV	BIRC3-MEFV	0.276352	-0.485749	0.552546	-0.114832	0.0570793	0.0570793	0.351507
BIRC3	MLKL	BIRC3-MLKL	0.528176	0.961618	0.594923	0.473928	0.639661	0.594923	0.171594
BIRC3	NEK7	BIRC3-NEK7	0.565223	-0.780766	0.131863	0.0837493	1.72427e-05	0.0837493	0.438022
BIRC3	PMAIP1	BIRC3-PMAIP1	0.569375	-0.398302	-0.0969049	-0.453445	-0.0948192	-0.0969049	0.363834
BIRC3	PYCARD	BIRC3-PYCARD	-0.473071	0.993134	0.431599	-0.0651746	0.221622	0.221622	0.490749
BIRC3	RIPK1	BIRC3-RIPK1	-0.797648	0.689643	0.350801	0.401895	0.161173	0.350801	0.514294
BIRC3	RIPK3	BIRC3-RIPK3	0.141619	0.99935	0.408398	0.845023	0.598598	0.598598	0.305396
BIRC3	XIAP	BIRC3-XIAP	-0.392326	-0.400687	0.169926	0.226672	-0.0991035	-0.0991035	0.266623
BIRC3	ZBP1	BIRC3-ZBP1	0.320433	0.644288	0.646602	0.482837	0.52354	0.52354	0.120527
BMF	BMF	BMF-BMF	1	1	1	1	1	1	0
BMF	BNIP3	BMF-BNIP3	0.482445	0.998793	-0.0631339	-0.391984	0.25653	0.25653	0.474288
BMF	BNIP3L	BMF-BNIP3L	0.682877	-0.646521	0.0014305	-0.600617	-0.140708	-0.140708	0.482879
BMF	BOK	BMF-BOK	0.595751	0.808442	0.133533	-0.579911	0.239454	0.239454	0.476082
BMF	CASP1	BMF-CASP1	0.391481	-0.519067	0.222208	0.645985	0.185152	0.222208	0.38817
BMF	CASP10	BMF-CASP10	0.510044	0.143524	0.341788	0.843352	0.459677	0.459677	0.229605
BMF	CASP2	BMF-CASP2	0.880182	0.366517	0.500513	0.544321	0.572883	0.544321	0.16956
BMF	CASP3	BMF-CASP3	0.817656	0.0725996	-0.000855381	0.49644	0.34646	0.34646	0.296698
BMF	CASP4	BMF-CASP4	0.497787	0.829872	0.0722352	-0.00346299	0.349108	0.349108	0.301398
BMF	CASP5	BMF-CASP5	0.30356	-0.13748	0.146573	0.422098	0.183688	0.183688	0.187475
BMF	CASP6	BMF-CASP6	0.94474	0.859125	0.535	0.417056	0.68898	0.68898	0.195967
BMF	CASP7	BMF-CASP7	-0.816483	0.999861	0.287466	0.387567	0.214603	0.287466	0.586416
BMF	CASP8	BMF-CASP8	0.494427	0.773294	0.226725	0.624884	0.529833	0.529833	0.179686
BMF	CASP9	BMF-CASP9	0.871309	0.876431	0.43844	0.247229	0.608352	0.608352	0.245069
BMF	CFLAR	BMF-CFLAR	0.829891	-0.669446	0.43062	0.490485	0.270388	0.43062	0.5083
BMF	DFNA5	BMF-DFNA5	0.459802	-0.410093	0.240858	0.178565	0.117283	0.178565	0.288999
BMF	GSDMD	BMF-GSDMD	0.0463206	0.586793	0.729304	0.88845	0.562717	0.586793	0.283401
BMF	HRK	BMF-HRK	-0.567125	-0.751381	-0.0714862	0.479734	-0.227564	-0.227564	0.427625
BMF	IL18	BMF-IL18	0.352817	0.999798	0.0156273	-0.463004	0.22631	0.22631	0.476199
BMF	IL1B	BMF-IL1B	0.252233	0.710367	0.0673033	0.209248	0.309788	0.252233	0.217
BMF	MCL1	BMF-MCL1	0.913195	0.667535	0.127846	-0.24243	0.366537	0.366537	0.404289
BMF	MEFV	BMF-MEFV	-0.121458	-0.949357	0.099308	-0.0566132	-0.25703	-0.121458	0.368824
BMF	MLKL	BMF-MLKL	0.268704	0.521728	0.249396	0.589134	0.40724	0.40724	0.134387
BMF	NEK7	BMF-NEK7	0.258884	-0.997616	-0.0467953	0.105037	-0.170123	-0.0467953	0.440996
BMF	PMAIP1	BMF-PMAIP1	-0.192378	0.328106	-0.174833	-0.460015	-0.12478	-0.174833	0.255597
BMF	PYCARD	BMF-PYCARD	0.976986	0.65152	0.215205	0.0432542	0.471741	0.471741	0.327721
BMF	RIPK1	BMF-RIPK1	0.782513	0.997833	0.382191	0.408227	0.642691	0.642691	0.231737
BMF	RIPK3	BMF-RIPK3	0.728124	0.759719	0.550031	0.828428	0.716575	0.728124	0.0920367
BMF	XIAP	BMF-XIAP	0.680868	0.325647	0.462218	0.182209	0.412735	0.412735	0.16436
BMF	ZBP1	BMF-ZBP1	0.593283	0.991979	0.298442	0.592549	0.619063	0.593283	0.22081
BNIP3	BNIP3	BNIP3-BNIP3	1	1	1	1	1	1	0
BNIP3	BNIP3L	BNIP3-BNIP3L	0.531522	-0.683209	0.43423	0.620473	0.225754	0.43423	0.480664
BNIP3	BOK	BNIP3-BOK	-0.0893708	0.836373	0.0252157	0.829898	0.400529	0.400529	0.388633
BNIP3	CASP1	BNIP3-CASP1	-0.254658	-0.476462	0.0956518	-0.723936	-0.339851	-0.339851	0.269483
BNIP3	CASP10	BNIP3-CASP10	-0.172917	0.191956	-0.0687061	-0.494392	-0.136015	-0.136015	0.219951
BNIP3	CASP2	BNIP3-CASP2	0.659435	0.41177	0.198552	0.36806	0.409454	0.409454	0.147437
BNIP3	CASP3	BNIP3-CASP3	0.670158	0.0235285	0.579797	-0.0450708	0.307103	0.307103	0.28657
BNIP3	CASP4	BNIP3-CASP4	-0.164161	0.856273	0.448616	-0.460641	0.170022	0.170022	0.459993
BNIP3	CASP5	BNIP3-CASP5	-0.257617	-0.0886672	-0.0985763	-0.895449	-0.335077	-0.257617	0.297209
BNIP3	CASP6	BNIP3-CASP6	0.619615	0.883222	0.340326	-0.126659	0.429126	0.429126	0.334446
BNIP3	CASP7	BNIP3-CASP7	-0.591329	0.999474	0.204582	0.0537308	0.166614	0.166614	0.506422
BNIP3	CASP8	BNIP3-CASP8	-0.0684563	0.8035	0.29596	-0.728098	0.0757267	0.0757267	0.499015
BNIP3	CASP9	BNIP3-CASP9	0.644905	0.899023	0.287302	0.109052	0.48507	0.48507	0.274739
BNIP3	CFLAR	BNIP3-CFLAR	0.61782	-0.705123	-0.261368	-0.480491	-0.207291	-0.261368	0.449142
BNIP3	DFNA5	BNIP3-DFNA5	0.0885251	-0.454392	0.393919	0.394143	0.105549	0.105549	0.309925
BNIP3	GSDMD	BNIP3-GSDMD	-0.566352	0.625853	0.0237441	-0.451043	-0.0919494	-0.0919494	0.42015
BNIP3	HRK	BNIP3-HRK	0.150909	-0.718066	0.00112386	-0.257938	-0.205993	-0.205993	0.295023
BNIP3	IL18	BNIP3-IL18	-0.265827	0.997606	-0.122923	0.841779	0.362659	0.362659	0.502692
BNIP3	IL1B	BNIP3-IL1B	-0.240341	0.744077	-0.184377	-0.673977	-0.0886542	-0.184377	0.463865
BNIP3	MCL1	BNIP3-MCL1	0.34997	0.630161	0.0590489	-0.159954	0.219807	0.219807	0.266606
BNIP3	MEFV	BNIP3-MEFV	0.283572	-0.93278	-0.169564	-0.622857	-0.360407	-0.360407	0.411733
BNIP3	MLKL	BNIP3-MLKL	-0.288234	0.562997	-0.0337758	-0.542304	-0.0753291	-0.0753291	0.366765
BNIP3	NEK7	BNIP3-NEK7	-0.329051	-0.999802	-0.0870617	0.732351	-0.170891	-0.170891	0.554072
BNIP3	PMAIP1	BNIP3-PMAIP1	-0.438747	0.281316	0.584912	0.713	0.28512	0.28512	0.399238
BNIP3	PYCARD	BNIP3-PYCARD	0.493258	0.687993	0.425058	-0.372756	0.308388	0.425058	0.365291
BNIP3	RIPK1	BNIP3-RIPK1	0.729109	0.993398	0.00368942	0.500471	0.556667	0.556667	0.325396
BNIP3	RIPK3	BNIP3-RIPK3	0.0583029	0.790738	-0.139898	-0.710217	-0.000268422	-0.000268422	0.480134
BNIP3	XIAP	BNIP3-XIAP	0.691766	0.278818	0.403627	0.578412	0.488156	0.488156	0.141824
BNIP3	ZBP1	BNIP3-ZBP1	-0.0776337	0.984574	-0.144034	-0.702489	0.0151044	-0.0776337	0.546974
BNIP3L	BNIP3L	BNIP3L-BNIP3L	1	1	1	1	1	1	0
BNIP3L	BOK	BNIP3L-BOK	0.748469	-0.971697	0.039656	0.340259	0.0391717	0.039656	0.568439
BNIP3L	CASP1	BNIP3L-CASP1	0.624418	-0.316485	0.254117	-0.345588	0.0541155	0.0541155	0.363965
BNIP3L	CASP10	BNIP3L-CASP10	0.577491	-0.847789	0.220576	-0.567071	-0.154198	-0.154198	0.515239
BNIP3L	CASP2	BNIP3L-CASP2	0.504284	-0.946768	0.500111	0.0534402	0.0277667	0.0534402	0.529359
BNIP3L	CASP3	BNIP3L-CASP3	0.407414	0.713946	0.432131	-0.725994	0.206874	0.407414	0.500367
BNIP3L	CASP4	BNIP3L-CASP4	0.659687	-0.962191	0.598909	0.221275	0.12942	0.221275	0.584583
BNIP3L	CASP5	BNIP3L-CASP5	0.585327	-0.666768	0.0582886	-0.48378	-0.126733	-0.126733	0.438265
BNIP3L	CASP6	BNIP3L-CASP6	0.646007	-0.945867	0.210167	-0.636748	-0.18161	-0.18161	0.570908
BNIP3L	CASP7	BNIP3L-CASP7	-0.569361	-0.659163	0.513245	-0.552153	-0.316858	-0.552153	0.440795
BNIP3L	CASP8	BNIP3L-CASP8	0.662877	-0.983663	0.37647	-0.349269	-0.0733964	-0.0733964	0.574312
BNIP3L	CASP9	BNIP3L-CASP9	0.455965	-0.933986	0.263178	-0.446836	-0.16542	-0.16542	0.497937
BNIP3L	CFLAR	BNIP3L-CFLAR	0.316691	0.999537	0.168285	-0.0642363	0.355069	0.316691	0.354611
BNIP3L	DFNA5	BNIP3L-DFNA5	0.781546	0.960928	0.594447	-0.0963473	0.560144	0.594447	0.358548
BNIP3L	GSDMD	BNIP3L-GSDMD	0.210509	-0.997119	0.195205	-0.555723	-0.286782	-0.286782	0.459678
BNIP3L	HRK	BNIP3L-HRK	-0.110122	-0.0176271	-0.195307	-0.618352	-0.235352	-0.195307	0.20626
BNIP3L	IL18	BNIP3L-IL18	0.634295	-0.631071	0.0977982	0.644983	0.186501	0.186501	0.466266
BNIP3L	IL1B	BNIP3L-IL1B	0.607018	-0.996217	-0.120147	-0.0502987	-0.139912	-0.120147	0.509884
BNIP3L	MCL1	BNIP3L-MCL1	0.769161	0.13646	0.535838	0.544327	0.496447	0.535838	0.2045
BNIP3L	MEFV	BNIP3L-MEFV	0.33828	0.374077	0.0504163	0.113914	0.219172	0.219172	0.124692
BNIP3L	MLKL	BNIP3L-MLKL	0.533231	-0.988144	0.353724	-0.369317	-0.117626	-0.117626	0.541652
BNIP3L	NEK7	BNIP3L-NEK7	0.561814	0.697622	0.603636	0.0616531	0.481181	0.561814	0.223502
BNIP3L	PMAIP1	BNIP3L-PMAIP1	0.173131	0.508536	0.088689	0.566294	0.334162	0.334162	0.184651
BNIP3L	PYCARD	BNIP3L-PYCARD	0.688032	-0.999978	0.513188	0.387628	0.147218	0.387628	0.608019
BNIP3L	RIPK1	BNIP3L-RIPK1	0.323061	-0.594929	0.425949	0.0191113	0.043298	0.043298	0.355699
BNIP3L	RIPK3	BNIP3L-RIPK3	0.742312	-0.987249	0.129546	-0.675298	-0.197672	-0.197672	0.606992
BNIP3L	XIAP	BNIP3L-XIAP	0.623636	0.510774	0.56564	-0.257945	0.360526	0.510774	0.327167
BNIP3L	ZBP1	BNIP3L-ZBP1	0.730378	-0.544903	-0.0645107	-0.313179	-0.0480535	-0.0645107	0.429791
BOK	BOK	BOK-BOK	1	1	1	1	1	1	0
BOK	CASP1	BOK-CASP1	0.955853	0.08344	0.211384	-0.889759	0.0902292	0.0902292	0.587266
BOK	CASP10	BOK-CASP10	0.918754	0.698514	0.378775	-0.565242	0.3577	0.378775	0.50667
BOK	CASP2	BOK-CASP2	0.195207	0.843926	0.161381	0.155302	0.338954	0.195207	0.267634
BOK	CASP3	BOK-CASP3	0.0716732	-0.52833	0.0675614	0.198554	-0.0476354	0.0675614	0.256998
BOK	CASP4	BOK-CASP4	0.972604	0.999302	0.120163	-0.59527	0.3742	0.3742	0.592156
BOK	CASP5	BOK-CASP5	0.909894	0.471843	0.0925841	-0.928468	0.136463	0.136463	0.60773
BOK	CASP6	BOK-CASP6	0.387872	0.995766	0.395388	-0.0304444	0.437145	0.395388	0.327512
BOK	CASP7	BOK-CASP7	-0.336706	0.818152	0.489204	0.0946615	0.266328	0.266328	0.386601
BOK	CASP8	BOK-CASP8	0.889588	0.998348	0.181134	-0.86825	0.300205	0.300205	0.665468
BOK	CASP9	BOK-CASP9	0.193026	0.991959	-0.203325	0.136327	0.279497	0.193026	0.393681
BOK	CFLAR	BOK-CFLAR	0.0638814	-0.978438	0.370076	-0.773035	-0.329379	-0.329379	0.502394
BOK	DFNA5	BOK-DFNA5	0.888758	-0.868344	0.00197007	0.190968	0.0533381	0.0533381	0.560179
BOK	GSDMD	BOK-GSDMD	0.729185	0.95098	0.42902	-0.601846	0.376835	0.42902	0.532279
BOK	HRK	BOK-HRK	-0.348742	-0.219065	-0.255755	0.00874037	-0.203706	-0.219065	0.117738
BOK	IL18	BOK-IL18	0.948531	0.79646	0.0994318	0.818246	0.665667	0.79646	0.301754
BOK	IL1B	BOK-IL1B	0.888774	0.988549	-0.0515323	-0.769048	0.264186	0.264186	0.6453
BOK	MCL1	BOK-MCL1	0.76583	0.101422	0.0880138	-0.322855	0.158103	0.101422	0.349702
BOK	MEFV	BOK-MEFV	0.190968	-0.582569	0.0439003	-0.704463	-0.263041	-0.263041	0.345627
BOK	MLKL	BOK-MLKL	0.890099	0.923908	0.298608	-0.639975	0.36816	0.36816	0.566118
BOK	NEK7	BOK-NEK7	0.911458	-0.847128	-0.11998	0.549571	0.12348	0.12348	0.600636
BOK	PMAIP1	BOK-PMAIP1	0.502154	-0.290739	-0.144645	0.710839	0.194402	0.194402	0.377288
BOK	PYCARD	BOK-PYCARD	0.55834	0.973228	0.242829	-0.569256	0.301285	0.301285	0.505736
BOK	RIPK1	BOK-RIPK1	-0.0227507	0.767968	0.441895	0.349468	0.384145	0.384145	0.251961
BOK	RIPK3	BOK-RIPK3	0.956284	0.996911	0.271158	-0.801461	0.355723	0.355723	0.650849
BOK	XIAP	BOK-XIAP	0.170681	-0.293227	0.018796	0.651907	0.137039	0.137039	0.305068
BOK	ZBP1	BOK-ZBP1	0.988205	0.727559	0.0534514	-0.836865	0.233088	0.233088	0.631153
CASP1	CASP1	CASP1-CASP1	1	1	1	1	1	1	0
CASP1	CASP10	CASP1-CASP10	0.939284	0.771385	0.85162	0.796223	0.839628	0.839628	0.0576475
CASP1	CASP2	CASP1-CASP2	-0.0445307	0.605006	0.470503	0.0859783	0.279239	0.279239	0.238698
CASP1	CASP3	CASP1-CASP3	-0.172015	-0.890162	0.318527	0.0524224	-0.172807	-0.172015	0.401681
CASP1	CASP4	CASP1-CASP4	0.985769	0.0461426	0.781136	0.738146	0.637798	0.738146	0.31942
CASP1	CASP5	CASP1-CASP5	0.978061	0.917979	0.913166	0.756236	0.89136	0.913166	0.0739673
CASP1	CASP6	CASP1-CASP6	0.162275	-0.00852001	0.239002	-0.216189	0.0441421	0.0441421	0.156506
CASP1	CASP7	CASP1-CASP7	-0.154178	-0.504731	0.754807	-0.301416	-0.0513792	-0.154178	0.43298
CASP1	CASP8	CASP1-CASP8	0.88946	0.140551	0.857896	0.996222	0.721032	0.857896	0.30835
CASP1	CASP9	CASP1-CASP9	-0.0539631	-0.04335	-0.116493	0.063219	-0.0376468	-0.04335	0.0578212
CASP1	CFLAR	CASP1-CFLAR	-0.173691	-0.28746	0.632427	0.903456	0.268683	0.268683	0.456122
CASP1	DFNA5	CASP1-DFNA5	0.871143	-0.566688	-0.071233	-0.221915	0.00282674	-0.071233	0.47726
CASP1	GSDMD	CASP1-GSDMD	0.868421	0.387525	0.578793	0.783239	0.654494	0.654494	0.166939
CASP1	HRK	CASP1-HRK	-0.290327	0.954029	-0.17892	0.0315295	0.129078	0.0315295	0.440171
CASP1	IL18	CASP1-IL18	0.994729	-0.536126	0.618401	-0.69525	0.0954387	0.0954387	0.649042
CASP1	IL1B	CASP1-IL1B	0.96746	0.23286	0.714573	0.866011	0.695226	0.714573	0.25209
CASP1	MCL1	CASP1-MCL1	0.65673	-0.982912	0.71709	0.460394	0.212826	0.460394	0.631425
CASP1	MEFV	CASP1-MEFV	0.237886	0.761337	0.805905	0.709149	0.628569	0.709149	0.206695
CASP1	MLKL	CASP1-MLKL	0.968875	0.458371	0.886137	0.893994	0.801844	0.886137	0.18297
CASP1	NEK7	CASP1-NEK7	0.981561	0.458851	0.174722	-0.493524	0.280403	0.280403	0.476151
CASP1	PMAIP1	CASP1-PMAIP1	0.648586	-0.977725	0.170199	-0.57782	-0.18419	-0.18419	0.566348
CASP1	PYCARD	CASP1-PYCARD	0.362832	0.310245	0.83662	0.599118	0.527204	0.527204	0.187082
CASP1	RIPK1	CASP1-RIPK1	-0.253483	-0.574176	0.404243	-0.308655	-0.183018	-0.253483	0.323348
CASP1	RIPK3	CASP1-RIPK3	0.895911	0.161447	0.515422	0.867323	0.610026	0.610026	0.267621
CASP1	XIAP	CASP1-XIAP	0.000403165	-0.977176	0.445105	-0.507947	-0.259904	-0.259904	0.477661
CASP1	ZBP1	CASP1-ZBP1	0.968299	-0.622945	0.842111	0.972447	0.539978	0.842111	0.614855
CASP10	CASP10	CASP10-CASP10	1	1	1	1	1	1	0
CASP10	CASP2	CASP10-CASP2	0.0954619	0.973383	0.518321	0.473814	0.515245	0.515245	0.278508
CASP10	CASP3	CASP10-CASP3	-0.03399	-0.976615	0.209025	0.549505	-0.0630188	-0.03399	0.50703
CASP10	CASP4	CASP10-CASP4	0.969158	0.671284	0.689085	0.334579	0.666027	0.671284	0.201161
CASP10	CASP5	CASP10-CASP5	0.904586	0.960518	0.728146	0.397941	0.747798	0.747798	0.196275
CASP10	CASP6	CASP10-CASP6	0.271534	0.629773	0.225111	0.0290161	0.288858	0.271534	0.19409
CASP10	CASP7	CASP10-CASP7	-0.297886	0.16002	0.789629	-0.0258067	0.156489	0.156489	0.357929
CASP10	CASP8	CASP10-CASP8	0.825127	0.73847	0.79498	0.800535	0.789778	0.79498	0.0284514
CASP10	CASP9	CASP10-CASP9	0.0943054	0.602331	-0.226522	0.302639	0.193188	0.193188	0.2703
CASP10	CFLAR	CASP10-CFLAR	0.00435265	-0.831251	0.644662	0.693472	0.127809	0.127809	0.551752
CASP10	DFNA5	CASP10-DFNA5	0.785632	-0.961459	-0.153376	-0.145132	-0.118584	-0.145132	0.553272
CASP10	GSDMD	CASP10-GSDMD	0.857679	0.885573	0.594564	0.973121	0.827734	0.857679	0.126882
CASP10	HRK	CASP10-HRK	-0.379715	0.545195	-0.196886	0.400488	0.0922706	0.0922706	0.348287
CASP10	IL18	CASP10-IL18	0.907514	0.123623	0.5986	-0.474921	0.288704	0.288704	0.466762
CASP10	IL1B	CASP10-IL1B	0.855079	0.798499	0.598208	0.534681	0.696617	0.696617	0.119497
CASP10	MCL1	CASP10-MCL1	0.741626	-0.641062	0.590235	0.0819071	0.193177	0.193177	0.483071
CASP10	MEFV	CASP10-MEFV	0.197952	0.174691	0.669364	0.233351	0.31884	0.233351	0.185288
CASP10	MLKL	CASP10-MLKL	0.937515	0.91916	0.906082	0.890549	0.913327	0.913327	0.0154298
CASP10	NEK7	CASP10-NEK7	0.889987	-0.21147	0.0623214	-0.117881	0.155739	0.0623214	0.391109
CASP10	PMAIP1	CASP10-PMAIP1	0.588129	-0.88777	-0.00457954	-0.464773	-0.192248	-0.192248	0.490353
CASP10	PYCARD	CASP10-PYCARD	0.476783	0.844286	0.711952	0.245678	0.569674	0.569674	0.204576
CASP10	RIPK1	CASP10-RIPK1	-0.0755789	0.0781043	0.521835	0.0989112	0.155818	0.0989112	0.199744
CASP10	RIPK3	CASP10-RIPK3	0.940758	0.752558	0.821804	0.818955	0.833519	0.821804	0.0608581
CASP10	XIAP	CASP10-XIAP	-0.0229045	-0.888964	0.376673	0.0205304	-0.128666	-0.0229045	0.418614
CASP10	ZBP1	CASP10-ZBP1	0.956837	0.0172783	0.768443	0.827502	0.642515	0.768443	0.332569
CASP2	CASP2	CASP2-CASP2	1	1	1	1	1	1	0
CASP2	CASP3	CASP2-CASP3	0.986751	-0.901347	0.432049	0.435934	0.238347	0.432049	0.62719
CASP2	CASP4	CASP2-CASP4	0.0605559	0.823289	0.481433	-0.165575	0.299926	0.299926	0.340835
CASP2	CASP5	CASP2-CASP5	-0.148716	0.871188	0.295577	-0.456	0.140512	0.140512	0.446634
CASP2	CASP6	CASP2-CASP6	0.97485	0.791037	0.216932	-0.0376015	0.486304	0.486304	0.368396
CASP2	CASP7	CASP2-CASP7	-0.821819	0.381994	0.645125	0.0315875	0.0592218	0.0592218	0.494866
CASP2	CASP8	CASP2-CASP8	0.104207	0.873351	0.504282	0.0893156	0.392789	0.392789	0.289395
CASP2	CASP9	CASP2-CASP9	0.957966	0.769245	0.290508	-0.00856811	0.502288	0.502288	0.341975
CASP2	CFLAR	CASP2-CFLAR	0.955912	-0.936529	0.32095	0.0582176	0.0996376	0.0996376	0.609515
CASP2	DFNA5	CASP2-DFNA5	0.0678321	-0.998882	0.395034	0.0473113	-0.122176	0.0473113	0.474318
CASP2	GSDMD	CASP2-GSDMD	-0.380211	0.968458	0.390199	0.433334	0.352945	0.390199	0.430205
CASP2	HRK	CASP2-HRK	-0.482475	0.338555	-0.0628749	0.43309	0.0565738	0.0565738	0.324382
CASP2	IL18	CASP2-IL18	-0.0734543	0.34776	0.339524	0.470379	0.271052	0.339524	0.185954
CASP2	IL1B	CASP2-IL1B	-0.17159	0.915214	0.11925	-0.204072	0.1647	0.11925	0.404016
CASP2	MCL1	CASP2-MCL1	0.685462	-0.448101	0.40897	-0.0577786	0.147138	0.147138	0.388497
CASP2	MEFV	CASP2-MEFV	-0.261229	-0.0556204	0.32972	-0.452419	-0.109887	-0.109887	0.259396
CASP2	MLKL	CASP2-MLKL	-0.173513	0.984967	0.48255	0.182325	0.369082	0.369082	0.379862
CASP2	NEK7	CASP2-NEK7	-0.176418	-0.429844	0.197791	0.343137	-0.0163334	-0.0163334	0.272649
CASP2	PMAIP1	CASP2-PMAIP1	-0.510459	-0.758648	0.158683	0.363142	-0.18682	-0.18682	0.413173
CASP2	PYCARD	CASP2-PYCARD	0.899283	0.944633	0.580537	0.0676459	0.623025	0.623025	0.31305
CASP2	RIPK1	CASP2-RIPK1	0.953228	0.304511	0.519429	0.837445	0.653653	0.653653	0.229539
CASP2	RIPK3	CASP2-RIPK3	0.342666	0.883452	0.516325	0.115414	0.464464	0.464464	0.250962
CASP2	XIAP	CASP2-XIAP	0.813683	-0.760341	0.613328	0.47908	0.286438	0.47908	0.55653
CASP2	ZBP1	CASP2-ZBP1	0.183	0.24597	0.343519	0.0888668	0.215339	0.215339	0.0829569
CASP3	CASP3	CASP3-CASP3	1	1	1	1	1	1	0
CASP3	CASP4	CASP3-CASP4	-0.066327	-0.496233	0.672694	-0.376522	-0.0665969	-0.0665969	0.406741
CASP3	CASP5	CASP3-CASP5	-0.279298	-0.997872	0.151477	-0.160552	-0.321561	-0.279298	0.376924
CASP3	CASP6	CASP3-CASP6	0.934129	-0.448043	0.333557	0.377421	0.299266	0.333557	0.440406
CASP3	CASP7	CASP3-CASP7	-0.794423	0.0559448	0.52048	0.406826	0.0472071	0.0559448	0.460824
CASP3	CASP8	CASP3-CASP8	-0.0233776	-0.576234	0.650363	0.0825368	0.033322	0.033322	0.389342
CASP3	CASP9	CASP3-CASP9	0.940872	-0.416627	-0.127124	0.625714	0.255709	0.255709	0.490907
CASP3	CFLAR	CASP3-CFLAR	0.970464	0.692299	0.00382678	-0.13705	0.382385	0.382385	0.413522
CASP3	DFNA5	CASP3-DFNA5	-0.0594358	0.879864	0.538847	0.227675	0.396738	0.396738	0.31314
CASP3	GSDMD	CASP3-GSDMD	-0.493208	-0.765	0.034764	0.487284	-0.18404	-0.18404	0.43166
CASP3	HRK	CASP3-HRK	-0.432452	-0.712677	-0.0310662	0.719233	-0.11424	-0.11424	0.481867
CASP3	IL18	CASP3-IL18	-0.200529	0.0926124	-0.0725016	-0.0562958	-0.0591784	-0.0591784	0.0929582
CASP3	IL1B	CASP3-IL1B	-0.287296	-0.650401	0.149228	-0.254795	-0.260816	-0.260816	0.253239
CASP3	MCL1	CASP3-MCL1	0.586693	0.791076	0.530665	-0.558099	0.337584	0.530665	0.477139
CASP3	MEFV	CASP3-MEFV	-0.319998	-0.382294	0.118571	-0.493789	-0.269377	-0.319998	0.208956
CASP3	MLKL	CASP3-MLKL	-0.298648	-0.812983	0.362204	0.291464	-0.114491	-0.114491	0.427514
CASP3	NEK7	CASP3-NEK7	-0.289954	-0.00360633	0.218725	0.320586	0.0614377	0.0614377	0.209573
CASP3	PMAIP1	CASP3-PMAIP1	-0.566606	0.965969	0.693638	-0.096332	0.249167	0.249167	0.547031
CASP3	PYCARD	CASP3-PYCARD	0.847388	-0.709329	0.641341	-0.554753	0.0561616	0.0561616	0.620914
CASP3	RIPK1	CASP3-RIPK1	0.970813	0.138059	0.483711	0.362192	0.488694	0.483711	0.272555
CASP3	RIPK3	CASP3-RIPK3	0.221706	-0.593381	0.184375	0.382131	0.048708	0.184375	0.342672
CASP3	XIAP	CASP3-XIAP	0.798602	0.966638	0.632941	0.727294	0.781369	0.781369	0.109157
CASP3	ZBP1	CASP3-ZBP1	0.052366	0.198087	0.141426	0.0534747	0.111339	0.111339	0.0552387
CASP4	CASP4	CASP4-CASP4	1	1	1	1	1	1	0
CASP4	CASP5	CASP4-CASP5	0.960009	0.438565	0.544472	0.479892	0.605735	0.544472	0.187709
CASP4	CASP6	CASP4-CASP6	0.259099	0.998505	0.383824	-0.769383	0.218011	0.259099	0.56828
CASP4	CASP7	CASP4-CASP7	-0.256689	0.839068	0.828882	-0.828385	0.145719	0.145719	0.6416
CASP4	CASP8	CASP4-CASP8	0.891567	0.995504	0.881505	0.754791	0.880842	0.881505	0.0763574
CASP4	CASP9	CASP4-CASP9	0.063582	0.995996	-0.168448	-0.176642	0.178622	0.063582	0.433367
CASP4	CFLAR	CASP4-CFLAR	-0.0505953	-0.970037	0.342444	0.781901	0.0259281	0.0259281	0.577837
CASP4	DFNA5	CASP4-DFNA5	0.881592	-0.849203	0.230289	-0.444218	-0.0453852	-0.0453852	0.589996
CASP4	GSDMD	CASP4-GSDMD	0.838031	0.938759	0.392749	0.26885	0.609597	0.609597	0.254425
CASP4	HRK	CASP4-HRK	-0.307305	-0.255374	-0.259108	-0.377267	-0.299764	-0.299764	0.0440156
CASP4	IL18	CASP4-IL18	0.970258	0.818501	0.408461	-0.339584	0.464409	0.464409	0.454048
CASP4	IL1B	CASP4-IL1B	0.930902	0.982219	0.457297	0.931791	0.825552	0.930902	0.195852
CASP4	MCL1	CASP4-MCL1	0.729554	0.138528	0.80111	0.897307	0.641625	0.729554	0.267615
CASP4	MEFV	CASP4-MEFV	0.254065	-0.612535	0.428439	0.932441	0.250602	0.254065	0.498309
CASP4	MLKL	CASP4-MLKL	0.955974	0.908965	0.806399	0.668265	0.834901	0.834901	0.0987157
CASP4	NEK7	CASP4-NEK7	0.949172	-0.866394	0.304077	-0.674592	-0.0719341	-0.0719341	0.660061
CASP4	PMAIP1	CASP4-PMAIP1	0.608597	-0.25478	0.34464	-0.226686	0.117943	0.117943	0.33161
CASP4	PYCARD	CASP4-PYCARD	0.457817	0.96396	0.926805	0.824471	0.793263	0.824471	0.1796
CASP4	RIPK1	CASP4-RIPK1	-0.130592	0.791366	0.517672	-0.619538	0.139727	0.139727	0.493362
CASP4	RIPK3	CASP4-RIPK3	0.949285	0.99328	0.487714	0.36269	0.698242	0.698242	0.247785
CASP4	XIAP	CASP4-XIAP	0.0385996	-0.257296	0.617779	-0.77648	-0.0943492	-0.0943492	0.450923
CASP4	ZBP1	CASP4-ZBP1	0.988493	0.752688	0.574131	0.752479	0.766948	0.752688	0.13179
CASP5	CASP5	CASP5-CASP5	1	1	1	1	1	1	0
CASP5	CASP6	CASP5-CASP6	0.0612223	0.388794	0.000794182	0.176637	0.156862	0.156862	0.132429
CASP5	CASP7	CASP5-CASP7	-0.0537573	-0.12093	0.488465	0.0468975	0.0901687	0.0468975	0.213237
CASP5	CASP8	CASP5-CASP8	0.873548	0.521715	0.722594	0.738681	0.714134	0.722594	0.112402
CASP5	CASP9	CASP5-CASP9	-0.132932	0.356463	-0.0690805	0.00526257	0.0399282	0.00526257	0.1698
CASP5	CFLAR	CASP5-CFLAR	-0.257612	-0.643771	0.553614	0.610532	0.0656905	0.0656905	0.478076
CASP5	DFNA5	CASP5-DFNA5	0.900417	-0.847004	-0.141622	-0.0845085	-0.0431793	-0.0845085	0.556656
CASP5	GSDMD	CASP5-GSDMD	0.880212	0.721376	0.468937	0.444575	0.628775	0.628775	0.162033
CASP5	HRK	CASP5-HRK	-0.191387	0.756902	-0.0600621	-0.0234682	0.120496	-0.0234682	0.338492
CASP5	IL18	CASP5-IL18	0.976087	-0.157342	0.555381	-0.943116	0.107752	0.107752	0.65253
CASP5	IL1B	CASP5-IL1B	0.954578	0.599487	0.810189	0.674308	0.75964	0.75964	0.121232
CASP5	MCL1	CASP5-MCL1	0.579657	-0.829281	0.586044	0.150874	0.121823	0.150874	0.515996
CASP5	MEFV	CASP5-MEFV	0.345013	0.441734	0.953964	0.677879	0.604648	0.604648	0.210398
CASP5	MLKL	CASP5-MLKL	0.96211	0.773284	0.745175	0.512668	0.748309	0.748309	0.142738
CASP5	NEK7	CASP5-NEK7	0.961219	0.068805	0.0946286	-0.541137	0.145879	0.0946286	0.479067
CASP5	PMAIP1	CASP5-PMAIP1	0.642366	-0.980779	0.119788	-0.809962	-0.257147	-0.257147	0.596733
CASP5	PYCARD	CASP5-PYCARD	0.254025	0.661857	0.599013	0.337728	0.463156	0.463156	0.153236
CASP5	RIPK1	CASP5-RIPK1	-0.330293	-0.202347	0.170547	-0.542314	-0.226102	-0.226102	0.231836
CASP5	RIPK3	CASP5-RIPK3	0.848881	0.539632	0.331867	0.760192	0.620143	0.620143	0.179733
CASP5	XIAP	CASP5-XIAP	-0.0850508	-0.981283	0.248771	-0.611003	-0.357141	-0.357141	0.423122
CASP5	ZBP1	CASP5-ZBP1	0.930575	-0.26158	0.824673	0.689739	0.545852	0.689739	0.427939
CASP6	CASP6	CASP6-CASP6	1	1	1	1	1	1	0
CASP6	CASP7	CASP6-CASP7	-0.831857	0.867546	0.530977	0.975589	0.385564	0.530977	0.648277
CASP6	CASP8	CASP6-CASP8	0.311658	0.98884	0.349563	-0.251045	0.349754	0.349563	0.392643
CASP6	CASP9	CASP6-CASP9	0.938368	0.999393	0.0885215	0.239246	0.566382	0.566382	0.363659
CASP6	CFLAR	CASP6-CFLAR	0.89713	-0.955309	0.263626	-0.364888	-0.0398601	-0.0398601	0.618667
CASP6	DFNA5	CASP6-DFNA5	0.272376	-0.819074	0.249825	0.433309	0.0341089	0.249825	0.453732
CASP6	GSDMD	CASP6-GSDMD	-0.206108	0.918524	0.663939	0.139917	0.379068	0.379068	0.392884
CASP6	HRK	CASP6-HRK	-0.508971	-0.307832	-0.320948	0.431863	-0.176472	-0.307832	0.326538
CASP6	IL18	CASP6-IL18	0.13835	0.848675	-0.0484732	-0.307742	0.157702	0.13835	0.383999
CASP6	IL1B	CASP6-IL1B	0.0418741	0.970491	-0.032878	-0.531525	0.111991	0.0418741	0.486032
CASP6	MCL1	CASP6-MCL1	0.811311	0.192446	0.29383	-0.897596	0.0999977	0.192446	0.557566
CASP6	MEFV	CASP6-MEFV	-0.17005	-0.654819	-0.198502	-0.574325	-0.399424	-0.399424	0.194319
CASP6	MLKL	CASP6-MLKL	0.0260035	0.884823	0.240023	-0.289419	0.215358	0.215358	0.384564
CASP6	NEK7	CASP6-NEK7	0.0259347	-0.89239	0.128942	0.408448	-0.0822664	0.0259347	0.438902
CASP6	PMAIP1	CASP6-PMAIP1	-0.388889	-0.201551	0.0109629	-0.334838	-0.228579	-0.228579	0.137914
CASP6	PYCARD	CASP6-PYCARD	0.954263	0.947979	0.4166	-0.665304	0.413385	0.4166	0.590242
CASP6	RIPK1	CASP6-RIPK1	0.88635	0.823594	0.570703	0.370266	0.662729	0.662729	0.18433
CASP6	RIPK3	CASP6-RIPK3	0.517649	0.98547	0.311697	0.206864	0.50542	0.50542	0.267306
CASP6	XIAP	CASP6-XIAP	0.824878	-0.204099	0.535145	0.472063	0.406997	0.472063	0.338304
CASP6	ZBP1	CASP6-ZBP1	0.377309	0.787545	0.095787	-0.271863	0.247194	0.247194	0.346772
CASP7	CASP7	CASP7-CASP7	1	1	1	1	1	1	0
CASP7	CASP8	CASP7-CASP8	-0.206579	0.783767	0.779506	-0.335621	0.255269	0.255269	0.472565
CASP7	CASP9	CASP7-CASP9	-0.713201	0.884345	-0.183307	0.355451	0.0858219	0.0858219	0.533143
CASP7	CFLAR	CASP7-CFLAR	-0.77206	-0.681751	0.545378	-0.406001	-0.328608	-0.406001	0.468229
CASP7	DFNA5	CASP7-DFNA5	-0.163312	-0.425257	0.214992	0.598395	0.0562044	0.0562044	0.346173
CASP7	GSDMD	CASP7-GSDMD	0.200317	0.600225	0.601345	0.101057	0.375736	0.375736	0.203723
CASP7	HRK	CASP7-HRK	0.217843	-0.740264	-0.293252	0.375881	-0.109948	-0.109948	0.393542
CASP7	IL18	CASP7-IL18	-0.125632	0.999324	0.479217	-0.200093	0.288204	0.288204	0.436319
CASP7	IL1B	CASP7-IL1B	-0.0860763	0.722014	0.396925	-0.636067	0.099199	0.099199	0.458581
CASP7	MCL1	CASP7-MCL1	-0.700664	0.655016	0.722835	-0.93882	-0.0654082	-0.0654082	0.679225
CASP7	MEFV	CASP7-MEFV	0.16574	-0.943981	0.355929	-0.673799	-0.274028	-0.274028	0.489673
CASP7	MLKL	CASP7-MLKL	-0.120345	0.535893	0.848908	-0.338383	0.231518	0.231518	0.429514
CASP7	NEK7	CASP7-NEK7	-0.080432	-0.998629	0.310037	0.579673	-0.0473377	-0.0473377	0.534212
CASP7	PMAIP1	CASP7-PMAIP1	0.0742464	0.312295	0.14377	-0.247815	0.0706241	0.0742464	0.18176
CASP7	PYCARD	CASP7-PYCARD	-0.862897	0.66409	0.883808	-0.76595	-0.0202372	-0.0202372	0.71439
CASP7	RIPK1	CASP7-RIPK1	-0.767446	0.996597	0.767301	0.442724	0.359794	0.442724	0.609074
CASP7	RIPK3	CASP7-RIPK3	-0.491327	0.770465	0.633118	0.148688	0.265236	0.265236	0.441942
CASP7	XIAP	CASP7-XIAP	-0.714898	0.309822	0.626857	0.607589	0.207343	0.309822	0.491115
CASP7	ZBP1	CASP7-ZBP1	-0.342175	0.989731	0.528876	-0.370032	0.2016	0.2016	0.519753
CASP8	CASP8	CASP8-CASP8	1	1	1	1	1	1	0
CASP8	CASP9	CASP8-CASP9	0.180373	0.98305	-0.166368	0.0797724	0.269207	0.180373	0.387208
CASP8	CFLAR	CASP8-CFLAR	-0.0304736	-0.988688	0.462906	0.890911	0.0836639	0.0836639	0.62585
CASP8	DFNA5	CASP8-DFNA5	0.908903	-0.895402	0.16871	-0.232199	-0.0124973	-0.0124973	0.58474
CASP8	GSDMD	CASP8-GSDMD	0.722788	0.967175	0.501143	0.773169	0.741069	0.741069	0.14836
CASP8	HRK	CASP8-HRK	-0.289243	-0.16265	-0.211065	0.0719163	-0.14776	-0.16265	0.120573
CASP8	IL18	CASP8-IL18	0.894882	0.760406	0.380743	-0.67986	0.339043	0.380743	0.552785
CASP8	IL1B	CASP8-IL1B	0.878282	0.995585	0.575584	0.871766	0.830305	0.871766	0.139752
CASP8	MCL1	CASP8-MCL1	0.694475	0.0441021	0.717138	0.468217	0.480983	0.480983	0.241816
CASP8	MEFV	CASP8-MEFV	0.296148	-0.534913	0.640317	0.713636	0.278797	0.296148	0.443274
CASP8	MLKL	CASP8-MLKL	0.844719	0.944363	0.84105	0.904619	0.883688	0.883688	0.0386165
CASP8	NEK7	CASP8-NEK7	0.824835	-0.815201	0.195589	-0.513433	-0.0770525	-0.0770525	0.569741
CASP8	PMAIP1	CASP8-PMAIP1	0.447721	-0.345226	0.359599	-0.579381	-0.0293215	-0.0293215	0.39527
CASP8	PYCARD	CASP8-PYCARD	0.413682	0.984825	0.886582	0.594937	0.720006	0.720006	0.203643
CASP8	RIPK1	CASP8-RIPK1	-0.0691932	0.729904	0.502323	-0.324653	0.209595	0.209595	0.379356
CASP8	RIPK3	CASP8-RIPK3	0.857538	0.999777	0.571698	0.866317	0.823832	0.857538	0.140297
CASP8	XIAP	CASP8-XIAP	0.161352	-0.347666	0.60205	-0.496611	-0.0202188	-0.0202188	0.388422
CASP8	ZBP1	CASP8-ZBP1	0.892006	0.686945	0.680636	0.970681	0.807567	0.807567	0.113488
CASP9	CASP9	CASP9-CASP9	1	1	1	1	1	1	0
CASP9	CFLAR	CASP9-CFLAR	0.944541	-0.944431	-0.142936	0.12882	-0.0035016	-0.0035016	0.603504
CASP9	DFNA5	CASP9-DFNA5	0.134369	-0.798592	0.341107	0.679433	0.089079	0.134369	0.490664
CASP9	GSDMD	CASP9-GSDMD	-0.33862	0.904194	0.263256	0.371141	0.299993	0.299993	0.39479
CASP9	HRK	CASP9-HRK	-0.479732	-0.34079	0.330044	0.0879335	-0.100636	-0.100636	0.290665
CASP9	IL18	CASP9-IL18	-0.0846082	0.866585	-0.159643	-0.288752	0.0833955	-0.0846082	0.415378
CASP9	IL1B	CASP9-IL1B	-0.188295	0.961502	-0.120164	-0.103239	0.137451	-0.103239	0.437663
CASP9	MCL1	CASP9-MCL1	0.652463	0.226514	-0.209967	-0.451561	0.0543623	0.0543623	0.377675
CASP9	MEFV	CASP9-MEFV	-0.172097	-0.68075	-0.0138486	-0.199135	-0.266457	-0.199135	0.224795
CASP9	MLKL	CASP9-MLKL	-0.178468	0.868055	-0.279989	0.332065	0.185416	0.185416	0.409027
CASP9	NEK7	CASP9-NEK7	-0.206666	-0.907569	-0.130123	0.579168	-0.166297	-0.166297	0.470774
CASP9	PMAIP1	CASP9-PMAIP1	-0.566137	-0.167308	0.0303477	-0.363291	-0.266597	-0.266597	0.198549
CASP9	PYCARD	CASP9-PYCARD	0.835006	0.936314	-0.0511178	-0.650284	0.26748	0.26748	0.585358
CASP9	RIPK1	CASP9-RIPK1	0.944817	0.842853	-0.171058	-0.101334	0.378819	0.378819	0.462297
CASP9	RIPK3	CASP9-RIPK3	0.347711	0.978955	-0.169329	0.364702	0.38051	0.364702	0.363866
CASP9	XIAP	CASP9-XIAP	0.71275	-0.169872	0.228476	0.590111	0.340366	0.340366	0.307865
CASP9	ZBP1	CASP9-ZBP1	0.177042	0.808535	-0.16203	0.0487777	0.218081	0.177042	0.323997
CFLAR	CFLAR	CFLAR-CFLAR	1	1	1	1	1	1	0
CFLAR	DFNA5	CFLAR-DFNA5	-0.0641764	0.952057	0.0115081	-0.157543	0.185461	0.0115081	0.405738
CFLAR	GSDMD	CFLAR-GSDMD	-0.43776	-0.994348	0.635317	0.732625	-0.0160414	-0.0160414	0.651107
CFLAR	HRK	CFLAR-HRK	-0.462863	0.0128194	-0.258774	-0.280762	-0.247395	-0.258774	0.15198
CFLAR	IL18	CFLAR-IL18	-0.216214	-0.654394	0.330679	-0.58656	-0.281622	-0.281622	0.34961
CFLAR	IL1B	CFLAR-IL1B	-0.315083	-0.998401	0.26114	0.883597	-0.0421868	-0.0421868	0.622559
CFLAR	MCL1	CFLAR-MCL1	0.580853	0.106239	0.574552	0.56743	0.457268	0.56743	0.186815
CFLAR	MEFV	CFLAR-MEFV	-0.337675	0.402136	0.47515	0.754294	0.323476	0.402136	0.362512
CFLAR	MLKL	CFLAR-MLKL	-0.282645	-0.983012	0.67829	0.888493	0.0752816	0.0752816	0.674245
CFLAR	NEK7	CFLAR-NEK7	-0.299575	0.71911	0.399336	-0.290781	0.132022	0.132022	0.395264
CFLAR	PMAIP1	CFLAR-PMAIP1	-0.576082	0.482087	-0.203551	-0.533876	-0.207856	-0.207856	0.378925
CFLAR	PYCARD	CFLAR-PYCARD	0.833585	-0.999715	0.455313	0.61918	0.227091	0.455313	0.651477
CFLAR	RIPK1	CFLAR-RIPK1	0.979463	-0.619123	0.610405	-0.376289	0.148614	0.148614	0.594728
CFLAR	RIPK3	CFLAR-RIPK3	0.246925	-0.991637	0.546716	0.683198	0.121301	0.246925	0.594015
CFLAR	XIAP	CFLAR-XIAP	0.675682	0.484365	0.371421	-0.516389	0.25377	0.371421	0.412239
CFLAR	ZBP1	CFLAR-ZBP1	0.0553289	-0.570176	0.500117	0.929385	0.228664	0.228664	0.496566
DFNA5	DFNA5	DFNA5-DFNA5	1	1	1	1	1	1	0
DFNA5	GSDMD	DFNA5-GSDMD	0.654493	-0.979155	0.163472	-0.00272639	-0.0409792	-0.00272639	0.530724
DFNA5	HRK	DFNA5-HRK	-0.112436	-0.293692	-0.0462423	-0.018323	-0.117673	-0.112436	0.0959227
DFNA5	IL18	DFNA5-IL18	0.877425	-0.391696	-0.280255	-0.0509327	0.0386351	-0.0509327	0.448364
DFNA5	IL1B	DFNA5-IL1B	0.859777	-0.933242	-0.2486	-0.481358	-0.200856	-0.2486	0.590626
DFNA5	MCL1	DFNA5-MCL1	0.650655	0.405336	0.302558	-0.589553	0.192249	0.302558	0.421679
DFNA5	MEFV	DFNA5-MEFV	0.534969	0.102761	-0.117973	-0.445278	0.0186196	0.0186196	0.318608
DFNA5	MLKL	DFNA5-MLKL	0.823689	-0.992032	0.0484608	-0.202925	-0.0807021	-0.0807021	0.579667
DFNA5	NEK7	DFNA5-NEK7	0.81906	0.472049	0.382352	0.751412	0.606218	0.606218	0.164012
DFNA5	PMAIP1	DFNA5-PMAIP1	0.39591	0.727	0.28695	-0.154656	0.313801	0.313801	0.28201
DFNA5	PYCARD	DFNA5-PYCARD	0.375951	-0.959089	0.244823	-0.68351	-0.255456	-0.255456	0.515225
DFNA5	RIPK1	DFNA5-RIPK1	-0.0892304	-0.349201	0.312986	0.237649	0.0280509	0.0280509	0.237147
DFNA5	RIPK3	DFNA5-RIPK3	0.848804	-0.904614	-0.140702	0.138185	-0.0145814	-0.0145814	0.561576
DFNA5	XIAP	DFNA5-XIAP	0.142779	0.728784	0.548946	0.599539	0.505012	0.548946	0.196856
DFNA5	ZBP1	DFNA5-ZBP1	0.890058	-0.291518	-0.292787	-0.349157	-0.0108511	-0.291518	0.479582
GSDMD	GSDMD	GSDMD-GSDMD	1	1	1	1	1	1	0
GSDMD	HRK	GSDMD-HRK	-0.242093	0.0934148	-0.219698	0.297786	-0.0176475	-0.0176475	0.201511
GSDMD	IL18	GSDMD-IL18	0.854094	0.570415	0.29682	-0.543532	0.294449	0.29682	0.467243
GSDMD	IL1B	GSDMD-IL1B	0.833844	0.986757	0.268056	0.496902	0.64639	0.64639	0.251584
GSDMD	MCL1	GSDMD-MCL1	0.351449	-0.211208	0.449958	0.00134308	0.147885	0.147885	0.237953
GSDMD	MEFV	GSDMD-MEFV	0.232445	-0.302656	0.328153	0.208293	0.116559	0.208293	0.223325
GSDMD	MLKL	GSDMD-MLKL	0.908843	0.996943	0.59247	0.865592	0.840962	0.865592	0.135498
GSDMD	NEK7	GSDMD-NEK7	0.869011	-0.641268	0.134146	0.0183115	0.0950501	0.0950501	0.47929
GSDMD	PMAIP1	GSDMD-PMAIP1	0.695414	-0.572381	-0.210729	-0.544328	-0.158006	-0.210729	0.459211
GSDMD	PYCARD	GSDMD-PYCARD	-7.10013e-05	0.996599	0.519506	0.176653	0.423172	0.423172	0.340002
GSDMD	RIPK1	GSDMD-RIPK1	-0.519555	0.532249	0.538877	0.108881	0.165113	0.165113	0.386373
GSDMD	RIPK3	GSDMD-RIPK3	0.676254	0.972331	0.493988	0.838417	0.745247	0.745247	0.160087
GSDMD	XIAP	GSDMD-XIAP	-0.439595	-0.574512	0.536057	0.0463906	-0.107915	-0.107915	0.391468
GSDMD	ZBP1	GSDMD-ZBP1	0.769845	0.479732	0.424779	0.808193	0.620637	0.620637	0.152089
HRK	HRK	HRK-HRK	1	1	1	1	1	1	0
HRK	IL18	HRK-IL18	-0.237546	-0.76448	-0.104832	-0.0194843	-0.281585	-0.237546	0.259493
HRK	IL1B	HRK-IL1B	-0.123965	-0.0693208	0.0363729	-0.264474	-0.105347	-0.105347	0.0970058
HRK	MCL1	HRK-MCL1	-0.585835	-0.992897	-0.197757	-0.51938	-0.573967	-0.573967	0.253044
HRK	MEFV	HRK-MEFV	0.528325	0.92066	-0.0295359	-0.442684	0.244191	0.244191	0.465847
HRK	MLKL	HRK-MLKL	-0.14656	0.170925	-0.22004	0.0538099	-0.0354663	-0.0354663	0.139267
HRK	NEK7	HRK-NEK7	-0.185164	0.704058	-0.225553	-0.0302081	0.065783	-0.0302081	0.338272
HRK	PMAIP1	HRK-PMAIP1	0.238984	-0.869871	0.564598	-0.168226	-0.0586288	-0.0586288	0.47898
HRK	PYCARD	HRK-PYCARD	-0.55863	0.0110567	-0.1953	-0.286741	-0.257404	-0.257404	0.183044
HRK	RIPK1	HRK-RIPK1	-0.373102	-0.793166	-0.0586088	0.471863	-0.188254	-0.188254	0.412953
HRK	RIPK3	HRK-RIPK3	-0.40754	-0.141758	-0.144422	0.333538	-0.0900455	-0.141758	0.240035
HRK	XIAP	HRK-XIAP	-0.282259	-0.868585	0.150215	0.448628	-0.138	-0.138	0.443117
HRK	ZBP1	HRK-ZBP1	-0.371931	-0.828764	-0.0878225	0.00515206	-0.320841	-0.320841	0.290229
IL18	IL18	IL18-IL18	1	1	1	1	1	1	0
IL18	IL1B	IL18-IL1B	0.975938	0.696091	0.492221	-0.590225	0.393506	0.492221	0.532236
IL18	MCL1	IL18-MCL1	0.618547	0.682352	0.459624	0.0442997	0.451206	0.459624	0.222321
IL18	MEFV	IL18-MEFV	0.254039	-0.955475	0.492706	-0.555388	-0.191029	-0.191029	0.525873
IL18	MLKL	IL18-MLKL	0.96149	0.504492	0.631231	-0.573413	0.38095	0.504492	0.517389
IL18	NEK7	IL18-NEK7	0.982409	-0.99603	0.04625	0.332691	0.0913302	0.0913302	0.638226
IL18	PMAIP1	IL18-PMAIP1	0.656627	0.347008	-0.0541724	0.900951	0.462604	0.462604	0.319441
IL18	PYCARD	IL18-PYCARD	0.326967	0.636155	0.415488	-0.0919191	0.321673	0.326967	0.23614
IL18	RIPK1	IL18-RIPK1	-0.292562	0.998953	0.171261	0.553867	0.35788	0.35788	0.425978
IL18	RIPK3	IL18-RIPK3	0.86704	0.746508	0.307166	-0.792112	0.282151	0.307166	0.585305
IL18	XIAP	IL18-XIAP	0.00711403	0.344567	0.127331	0.393621	0.218158	0.218158	0.141107
IL18	ZBP1	IL18-ZBP1	0.952139	0.994317	0.527858	-0.657938	0.454094	0.527858	0.597743
IL1B	IL1B	IL1B-IL1B	1	1	1	1	1	1	0
IL1B	MCL1	IL1B-MCL1	0.54929	-0.0498624	0.462512	0.744634	0.426643	0.462512	0.262898
IL1B	MEFV	IL1B-MEFV	0.323621	-0.453248	0.764575	0.943284	0.394558	0.394558	0.482042
IL1B	MLKL	IL1B-MLKL	0.960097	0.971065	0.616528	0.808609	0.839075	0.839075	0.128471
IL1B	NEK7	IL1B-NEK7	0.97998	-0.75724	-0.115338	-0.672848	-0.141361	-0.141361	0.619656
IL1B	PMAIP1	IL1B-PMAIP1	0.716987	-0.431792	0.1491	-0.480494	-0.0115497	-0.0115497	0.436597
IL1B	PYCARD	IL1B-PYCARD	0.235245	0.996767	0.473738	0.76758	0.618333	0.618333	0.258128
IL1B	RIPK1	IL1B-RIPK1	-0.365565	0.662523	0.0487965	-0.639098	-0.0733358	-0.0733358	0.438609
IL1B	RIPK3	IL1B-RIPK3	0.807427	0.997347	0.334628	0.554658	0.673515	0.673515	0.224397
IL1B	XIAP	IL1B-XIAP	-0.0150786	-0.434137	0.0792001	-0.771841	-0.285464	-0.285464	0.304879
IL1B	ZBP1	IL1B-ZBP1	0.899734	0.615703	0.740974	0.906477	0.790722	0.790722	0.108064
MCL1	MCL1	MCL1-MCL1	1	1	1	1	1	1	0
MCL1	MEFV	MCL1-MEFV	0.0204199	-0.867676	0.483791	0.78465	0.105296	0.105296	0.558329
MCL1	MLKL	MCL1-MLKL	0.553119	-0.286937	0.833346	0.394755	0.373571	0.394755	0.368978
MCL1	NEK7	MCL1-NEK7	0.538387	-0.614566	0.586185	-0.624096	-0.0285226	-0.0285226	0.52866
MCL1	PMAIP1	MCL1-PMAIP1	0.071913	0.922381	0.164931	0.172923	0.333037	0.172923	0.313296
MCL1	PYCARD	MCL1-PYCARD	0.905341	-0.129948	0.723173	0.896615	0.598795	0.723173	0.385252
MCL1	RIPK1	MCL1-RIPK1	0.540784	0.715075	0.651961	-0.443973	0.365962	0.540784	0.427949
MCL1	RIPK3	MCL1-RIPK3	0.875953	0.0229753	0.390469	-0.0233974	0.3165	0.3165	0.322536
MCL1	XIAP	MCL1-XIAP	0.592271	0.921373	0.640421	-0.764836	0.347307	0.592271	0.593691
MCL1	ZBP1	MCL1-ZBP1	0.797343	0.756298	0.504335	0.502589	0.640141	0.640141	0.122938
MEFV	MEFV	MEFV-MEFV	1	1	1	1	1	1	0
MEFV	MLKL	MEFV-MLKL	0.32268	-0.227258	0.648228	0.589734	0.333346	0.333346	0.309605
MEFV	NEK7	MEFV-NEK7	0.231307	0.925413	0.0219519	-0.725151	0.11338	0.11338	0.52627
MEFV	PMAIP1	MEFV-PMAIP1	0.145833	-0.608296	0.0856165	-0.431719	-0.202141	-0.202141	0.290364
MEFV	PYCARD	MEFV-PYCARD	-0.199041	-0.380163	0.472268	0.755732	0.162199	0.162199	0.41787
MEFV	RIPK1	MEFV-RIPK1	-0.222039	-0.967971	0.0611922	-0.792537	-0.480339	-0.480339	0.372888
MEFV	RIPK3	MEFV-RIPK3	0.206447	-0.516935	0.307798	0.371664	0.0922436	0.206447	0.32235
MEFV	XIAP	MEFV-XIAP	-0.172087	-0.606229	0.125741	-0.892522	-0.386274	-0.386274	0.350058
MEFV	ZBP1	MEFV-ZBP1	0.23184	-0.981458	0.760866	0.730053	0.185325	0.23184	0.631399
MLKL	MLKL	MLKL-MLKL	1	1	1	1	1	1	0
MLKL	NEK7	MLKL-NEK7	0.970022	-0.579351	0.290156	-0.275832	0.101249	0.101249	0.528367
MLKL	PMAIP1	MLKL-PMAIP1	0.740565	-0.634702	0.0887651	-0.528219	-0.0833978	-0.0833978	0.492008
MLKL	PYCARD	MLKL-PYCARD	0.240287	0.987114	0.820877	0.423744	0.618005	0.618005	0.26751
MLKL	RIPK1	MLKL-RIPK1	-0.346566	0.464471	0.604703	-0.303723	0.104721	0.104721	0.38727
MLKL	RIPK3	MLKL-RIPK3	0.849104	0.951104	0.6804	0.776822	0.814358	0.814358	0.0886119
MLKL	XIAP	MLKL-XIAP	-0.151456	-0.636711	0.505907	-0.262262	-0.136131	-0.151456	0.368546
MLKL	ZBP1	MLKL-ZBP1	0.91793	0.409707	0.715988	0.93958	0.745801	0.745801	0.190277
NEK7	NEK7	NEK7-NEK7	1	1	1	1	1	1	0
NEK7	PMAIP1	NEK7-PMAIP1	0.738094	-0.262141	-0.118907	0.159675	0.12918	0.12918	0.342458
NEK7	PYCARD	NEK7-PYCARD	0.248267	-0.702315	0.215782	-0.721936	-0.24005	-0.24005	0.422407
NEK7	RIPK1	NEK7-RIPK1	-0.38104	-0.990915	0.506368	0.524702	-0.0852214	-0.0852214	0.570925
NEK7	RIPK3	NEK7-RIPK3	0.823438	-0.802777	-0.0268842	-0.218667	-0.0562223	-0.0562223	0.521228
NEK7	XIAP	NEK7-XIAP	-0.0856756	-0.25963	0.514705	0.822292	0.247923	0.247923	0.392421
NEK7	ZBP1	NEK7-ZBP1	0.916976	-0.980892	-0.0572951	-0.488985	-0.152549	-0.152549	0.624868
PMAIP1	PMAIP1	PMAIP1-PMAIP1	1	1	1	1	1	1	0
PMAIP1	PYCARD	PMAIP1-PYCARD	-0.174862	-0.502867	0.376722	0.00760592	-0.0733501	-0.0733501	0.284221
PMAIP1	RIPK1	PMAIP1-RIPK1	-0.629525	0.389543	0.139151	0.449707	0.087219	0.139151	0.385088
PMAIP1	RIPK3	PMAIP1-RIPK3	0.396111	-0.364987	-0.0599831	-0.731795	-0.190163	-0.190163	0.370025
PMAIP1	XIAP	PMAIP1-XIAP	-0.336819	0.999997	0.45163	0.243317	0.339531	0.339531	0.427899
PMAIP1	ZBP1	PMAIP1-ZBP1	0.509479	0.44488	0.0738776	-0.573322	0.113729	0.113729	0.384683
PYCARD	PYCARD	PYCARD-PYCARD	1	1	1	1	1	1	0
PYCARD	RIPK1	PYCARD-RIPK1	0.786791	0.600198	0.560963	-0.261979	0.421494	0.560963	0.365561
PYCARD	RIPK3	PYCARD-RIPK3	0.686622	0.988274	0.503522	0.157552	0.583992	0.583992	0.269185
PYCARD	XIAP	PYCARD-XIAP	0.73143	-0.505114	0.643823	-0.834627	0.00887801	0.00887801	0.616591
PYCARD	ZBP1	PYCARD-ZBP1	0.556851	0.550401	0.622583	0.630268	0.590026	0.590026	0.0327115
RIPK1	RIPK1	RIPK1-RIPK1	1	1	1	1	1	1	0
RIPK1	RIPK3	RIPK1-RIPK3	0.175353	0.715292	0.589455	-0.126458	0.33841	0.33841	0.29925
RIPK1	XIAP	RIPK1-XIAP	0.717139	0.387145	0.750363	0.645593	0.62506	0.645593	0.127715
RIPK1	ZBP1	RIPK1-ZBP1	-0.0205542	0.998146	0.248931	-0.345052	0.220367	0.220367	0.443508
RIPK3	RIPK3	RIPK3-RIPK3	1	1	1	1	1	1	0
RIPK3	XIAP	RIPK3-XIAP	0.224002	-0.367408	0.372545	-0.132358	0.0241951	0.0241951	0.260435
RIPK3	ZBP1	RIPK3-ZBP1	0.973571	0.671431	0.555346	0.791339	0.747922	0.747922	0.138375
XIAP	XIAP	XIAP-XIAP	1	1	1	1	1	1	0
XIAP	ZBP1	XIAP-ZBP1	0.151158	0.442548	0.225598	-0.519724	0.0748951	0.151158	0.323145
ZBP1	ZBP1	ZBP1-ZBP1	1	1	1	1	1	1	0

## Sheet: Supp. Table 4
Supplementary Table 4: # of GTEx v8 tissues tested for each gene in the cell death gene array.
Gene Name	# Tissues in which JTI model tests this gene
BAK1	49
CASP7	49
RIPK1	48
GSDMD	48
CASP9	47
CASP8	47
GSDME	47
MLKL	45
RIPK3	42
APAF1	39
BID	38
BBC3	36
BOK	32
BCL2L2	31
CASP6	31
BCL2L11	28
CASP4	28
BIK	27
CASP10	27
PMAIP1	26
CASP3	25
BCL2	21
MEFV	20
BMF	19
NEK7	19
XIAP	19
BIRC3	17
IL18	17
CASP5	17
BNIP3	15
CASP2	13
HRK	13
CASP1	13
BIRC2	12
BAD	12
BAX	11
IL1B	9
BNIP3L	8
BCL2L1	7
MCL1	7
ZBP1	7
PYCARD	6
CFLAR	6
BCL2A1	2

## Sheet: Supp. Table 5
Supplementary Table 5: Number of eQTLs identified by JTI in each gene/tissue prediction model.
Gene Name	Tissue	# SNPs in Model
APAF1	Adipose Subcutaneous	15
BAK1	Adipose Subcutaneous	24
BBC3	Adipose Subcutaneous	8
BCL2	Adipose Subcutaneous	27
BCL2L1	Adipose Subcutaneous	3
BCL2L11	Adipose Subcutaneous	12
BCL2L2	Adipose Subcutaneous	20
BID	Adipose Subcutaneous	40
BIK	Adipose Subcutaneous	18
BIRC3	Adipose Subcutaneous	2
BMF	Adipose Subcutaneous	9
BOK	Adipose Subcutaneous	44
CASP1	Adipose Subcutaneous	6
CASP10	Adipose Subcutaneous	27
CASP2	Adipose Subcutaneous	14
CASP3	Adipose Subcutaneous	6
CASP4	Adipose Subcutaneous	4
CASP7	Adipose Subcutaneous	35
CASP8	Adipose Subcutaneous	12
CASP9	Adipose Subcutaneous	13
GSDMD	Adipose Subcutaneous	16
GSDME	Adipose Subcutaneous	41
HRK	Adipose Subcutaneous	16
MEFV	Adipose Subcutaneous	11
MLKL	Adipose Subcutaneous	21
RIPK1	Adipose Subcutaneous	30
RIPK3	Adipose Subcutaneous	10
APAF1	Adipose Visceral Omentum	21
BAK1	Adipose Visceral Omentum	32
BBC3	Adipose Visceral Omentum	8
BCL2	Adipose Visceral Omentum	16
BCL2L2	Adipose Visceral Omentum	13
BID	Adipose Visceral Omentum	12
BIK	Adipose Visceral Omentum	14
BIRC2	Adipose Visceral Omentum	7
BIRC3	Adipose Visceral Omentum	1
BOK	Adipose Visceral Omentum	11
CASP10	Adipose Visceral Omentum	5
CASP3	Adipose Visceral Omentum	16
CASP4	Adipose Visceral Omentum	6
CASP5	Adipose Visceral Omentum	8
CASP6	Adipose Visceral Omentum	18
CASP7	Adipose Visceral Omentum	32
CASP8	Adipose Visceral Omentum	19
CASP9	Adipose Visceral Omentum	12
GSDMD	Adipose Visceral Omentum	22
GSDME	Adipose Visceral Omentum	21
IL18	Adipose Visceral Omentum	7
MCL1	Adipose Visceral Omentum	16
MEFV	Adipose Visceral Omentum	5
MLKL	Adipose Visceral Omentum	21
RIPK1	Adipose Visceral Omentum	18
RIPK3	Adipose Visceral Omentum	17
XIAP	Adipose Visceral Omentum	16
APAF1	Adrenal Gland	2
BAD	Adrenal Gland	12
BAK1	Adrenal Gland	32
BBC3	Adrenal Gland	17
BCL2L1	Adrenal Gland	3
BCL2L11	Adrenal Gland	9
BCL2L2	Adrenal Gland	1
BID	Adrenal Gland	11
BIK	Adrenal Gland	3
BIRC2	Adrenal Gland	3
BMF	Adrenal Gland	9
BOK	Adrenal Gland	20
CASP10	Adrenal Gland	2
CASP3	Adrenal Gland	1
CASP6	Adrenal Gland	3
CASP7	Adrenal Gland	35
CASP8	Adrenal Gland	11
CASP9	Adrenal Gland	4
GSDMD	Adrenal Gland	25
GSDME	Adrenal Gland	19
HRK	Adrenal Gland	1
MLKL	Adrenal Gland	10
RIPK1	Adrenal Gland	13
XIAP	Adrenal Gland	6
APAF1	Artery Aorta	16
BAK1	Artery Aorta	29
BBC3	Artery Aorta	1
BCL2	Artery Aorta	3
BCL2L2	Artery Aorta	8
BID	Artery Aorta	14
CASP1	Artery Aorta	15
CASP10	Artery Aorta	7
CASP3	Artery Aorta	12
CASP4	Artery Aorta	3
CASP5	Artery Aorta	2
CASP7	Artery Aorta	43
CASP8	Artery Aorta	15
CASP9	Artery Aorta	7
GSDMD	Artery Aorta	23
GSDME	Artery Aorta	27
IL18	Artery Aorta	12
MEFV	Artery Aorta	5
MLKL	Artery Aorta	14
NEK7	Artery Aorta	13
PYCARD	Artery Aorta	5
RIPK1	Artery Aorta	18
RIPK3	Artery Aorta	19
APAF1	Artery Coronary	7
BAK1	Artery Coronary	15
BBC3	Artery Coronary	1
BCL2	Artery Coronary	3
BCL2A1	Artery Coronary	5
CASP10	Artery Coronary	3
CASP3	Artery Coronary	12
CASP7	Artery Coronary	40
CASP8	Artery Coronary	13
CASP9	Artery Coronary	3
GSDMD	Artery Coronary	9
GSDME	Artery Coronary	7
IL18	Artery Coronary	11
MLKL	Artery Coronary	1
RIPK1	Artery Coronary	3
RIPK3	Artery Coronary	2
ZBP1	Artery Coronary	26
APAF1	Artery Tibial	26
BAK1	Artery Tibial	17
BBC3	Artery Tibial	3
BCL2	Artery Tibial	18
BCL2L2	Artery Tibial	18
BID	Artery Tibial	14
BNIP3	Artery Tibial	9
BOK	Artery Tibial	14
CASP10	Artery Tibial	6
CASP3	Artery Tibial	25
CASP4	Artery Tibial	9
CASP6	Artery Tibial	13
CASP7	Artery Tibial	32
CASP8	Artery Tibial	27
CASP9	Artery Tibial	7
GSDMD	Artery Tibial	20
GSDME	Artery Tibial	33
IL18	Artery Tibial	6
MLKL	Artery Tibial	44
NEK7	Artery Tibial	15
RIPK1	Artery Tibial	30
RIPK3	Artery Tibial	3
XIAP	Artery Tibial	61
BAK1	Brain Amygdala	2
BBC3	Brain Amygdala	3
BCL2	Brain Amygdala	11
BID	Brain Amygdala	6
BMF	Brain Amygdala	13
CASP5	Brain Amygdala	11
CASP7	Brain Amygdala	15
CASP8	Brain Amygdala	8
CASP9	Brain Amygdala	4
GSDMD	Brain Amygdala	8
GSDME	Brain Amygdala	5
PMAIP1	Brain Amygdala	8
RIPK1	Brain Amygdala	22
APAF1	Brain Anterior cingulate cortex BA24	4
BAK1	Brain Anterior cingulate cortex BA24	4
BBC3	Brain Anterior cingulate cortex BA24	6
BCL2L11	Brain Anterior cingulate cortex BA24	3
BID	Brain Anterior cingulate cortex BA24	4
BIK	Brain Anterior cingulate cortex BA24	3
CASP4	Brain Anterior cingulate cortex BA24	4
CASP6	Brain Anterior cingulate cortex BA24	12
CASP7	Brain Anterior cingulate cortex BA24	16
CASP8	Brain Anterior cingulate cortex BA24	8
GSDMD	Brain Anterior cingulate cortex BA24	3
GSDME	Brain Anterior cingulate cortex BA24	6
MLKL	Brain Anterior cingulate cortex BA24	2
PMAIP1	Brain Anterior cingulate cortex BA24	3
RIPK1	Brain Anterior cingulate cortex BA24	1
RIPK3	Brain Anterior cingulate cortex BA24	2
XIAP	Brain Anterior cingulate cortex BA24	24
BAK1	Brain Caudate basal ganglia	4
BBC3	Brain Caudate basal ganglia	9
BCL2L11	Brain Caudate basal ganglia	11
BCL2L2	Brain Caudate basal ganglia	1
BID	Brain Caudate basal ganglia	11
BIK	Brain Caudate basal ganglia	1
CASP4	Brain Caudate basal ganglia	5
CASP5	Brain Caudate basal ganglia	4
CASP6	Brain Caudate basal ganglia	7
CASP7	Brain Caudate basal ganglia	13
CASP8	Brain Caudate basal ganglia	19
CASP9	Brain Caudate basal ganglia	3
GSDMD	Brain Caudate basal ganglia	30
GSDME	Brain Caudate basal ganglia	7
MLKL	Brain Caudate basal ganglia	13
RIPK1	Brain Caudate basal ganglia	5
RIPK3	Brain Caudate basal ganglia	10
XIAP	Brain Caudate basal ganglia	59
APAF1	Brain Cerebellar Hemisphere	5
BAK1	Brain Cerebellar Hemisphere	4
BBC3	Brain Cerebellar Hemisphere	1
BCL2	Brain Cerebellar Hemisphere	14
BCL2L11	Brain Cerebellar Hemisphere	30
BCL2L2	Brain Cerebellar Hemisphere	2
BMF	Brain Cerebellar Hemisphere	10
BNIP3	Brain Cerebellar Hemisphere	5
BNIP3L	Brain Cerebellar Hemisphere	15
CASP10	Brain Cerebellar Hemisphere	8
CASP4	Brain Cerebellar Hemisphere	5
CASP6	Brain Cerebellar Hemisphere	11
CASP7	Brain Cerebellar Hemisphere	15
CASP8	Brain Cerebellar Hemisphere	10
CASP9	Brain Cerebellar Hemisphere	5
CFLAR	Brain Cerebellar Hemisphere	8
GSDMD	Brain Cerebellar Hemisphere	6
GSDME	Brain Cerebellar Hemisphere	14
MLKL	Brain Cerebellar Hemisphere	8
NEK7	Brain Cerebellar Hemisphere	8
PMAIP1	Brain Cerebellar Hemisphere	17
RIPK1	Brain Cerebellar Hemisphere	14
APAF1	Brain Cerebellum	5
BAK1	Brain Cerebellum	31
BBC3	Brain Cerebellum	10
BCL2L11	Brain Cerebellum	28
BCL2L2	Brain Cerebellum	1
BIK	Brain Cerebellum	2
BMF	Brain Cerebellum	13
BNIP3	Brain Cerebellum	5
BNIP3L	Brain Cerebellum	16
CASP10	Brain Cerebellum	7
CASP6	Brain Cerebellum	9
CASP7	Brain Cerebellum	36
CASP8	Brain Cerebellum	16
CASP9	Brain Cerebellum	16
GSDMD	Brain Cerebellum	14
GSDME	Brain Cerebellum	13
IL1B	Brain Cerebellum	2
MLKL	Brain Cerebellum	3
NEK7	Brain Cerebellum	8
PMAIP1	Brain Cerebellum	25
RIPK1	Brain Cerebellum	14
XIAP	Brain Cerebellum	24
APAF1	Brain Cortex	4
BAD	Brain Cortex	3
BAK1	Brain Cortex	22
BBC3	Brain Cortex	1
BCL2L11	Brain Cortex	4
BCL2L2	Brain Cortex	2
BID	Brain Cortex	4
BIK	Brain Cortex	2
BMF	Brain Cortex	10
BOK	Brain Cortex	6
CASP6	Brain Cortex	14
CASP7	Brain Cortex	14
CASP8	Brain Cortex	8
CASP9	Brain Cortex	2
GSDMD	Brain Cortex	25
GSDME	Brain Cortex	5
MLKL	Brain Cortex	10
NEK7	Brain Cortex	13
PMAIP1	Brain Cortex	3
RIPK1	Brain Cortex	5
RIPK3	Brain Cortex	5
BAK1	Brain Frontal Cortex BA9	6
BBC3	Brain Frontal Cortex BA9	5
BCL2L1	Brain Frontal Cortex BA9	3
BCL2L11	Brain Frontal Cortex BA9	9
BCL2L2	Brain Frontal Cortex BA9	3
BID	Brain Frontal Cortex BA9	4
BIK	Brain Frontal Cortex BA9	3
CASP6	Brain Frontal Cortex BA9	13
CASP7	Brain Frontal Cortex BA9	14
CASP8	Brain Frontal Cortex BA9	7
GSDMD	Brain Frontal Cortex BA9	10
GSDME	Brain Frontal Cortex BA9	9
IL1B	Brain Frontal Cortex BA9	2
MLKL	Brain Frontal Cortex BA9	1
PMAIP1	Brain Frontal Cortex BA9	4
RIPK1	Brain Frontal Cortex BA9	4
RIPK3	Brain Frontal Cortex BA9	11
APAF1	Brain Hippocampus	7
BAK1	Brain Hippocampus	5
BBC3	Brain Hippocampus	3
BCL2L11	Brain Hippocampus	13
BCL2L2	Brain Hippocampus	1
BIK	Brain Hippocampus	1
BMF	Brain Hippocampus	19
CASP6	Brain Hippocampus	11
CASP7	Brain Hippocampus	13
CASP8	Brain Hippocampus	9
CASP9	Brain Hippocampus	2
GSDMD	Brain Hippocampus	8
GSDME	Brain Hippocampus	10
MLKL	Brain Hippocampus	1
RIPK1	Brain Hippocampus	5
RIPK3	Brain Hippocampus	2
BAK1	Brain Hypothalamus	20
BCL2	Brain Hypothalamus	1
BCL2L2	Brain Hypothalamus	2
BID	Brain Hypothalamus	4
BMF	Brain Hypothalamus	10
CASP4	Brain Hypothalamus	4
CASP6	Brain Hypothalamus	11
CASP7	Brain Hypothalamus	18
CASP8	Brain Hypothalamus	8
CASP9	Brain Hypothalamus	3
GSDMD	Brain Hypothalamus	9
GSDME	Brain Hypothalamus	15
MLKL	Brain Hypothalamus	3
RIPK1	Brain Hypothalamus	5
APAF1	Brain Nucleus accumbens basal ganglia	6
BAK1	Brain Nucleus accumbens basal ganglia	6
BCL2L11	Brain Nucleus accumbens basal ganglia	15
BCL2L2	Brain Nucleus accumbens basal ganglia	1
BID	Brain Nucleus accumbens basal ganglia	3
BIK	Brain Nucleus accumbens basal ganglia	1
CASP4	Brain Nucleus accumbens basal ganglia	9
CASP6	Brain Nucleus accumbens basal ganglia	8
CASP7	Brain Nucleus accumbens basal ganglia	14
CASP8	Brain Nucleus accumbens basal ganglia	4
CASP9	Brain Nucleus accumbens basal ganglia	5
CFLAR	Brain Nucleus accumbens basal ganglia	10
GSDMD	Brain Nucleus accumbens basal ganglia	16
GSDME	Brain Nucleus accumbens basal ganglia	9
MLKL	Brain Nucleus accumbens basal ganglia	4
NEK7	Brain Nucleus accumbens basal ganglia	13
PMAIP1	Brain Nucleus accumbens basal ganglia	15
RIPK1	Brain Nucleus accumbens basal ganglia	5
RIPK3	Brain Nucleus accumbens basal ganglia	6
APAF1	Brain Putamen basal ganglia	3
BAK1	Brain Putamen basal ganglia	2
BBC3	Brain Putamen basal ganglia	1
BCL2	Brain Putamen basal ganglia	1
BID	Brain Putamen basal ganglia	5
BIK	Brain Putamen basal ganglia	4
BOK	Brain Putamen basal ganglia	2
CASP10	Brain Putamen basal ganglia	5
CASP6	Brain Putamen basal ganglia	11
CASP7	Brain Putamen basal ganglia	16
CASP8	Brain Putamen basal ganglia	21
CASP9	Brain Putamen basal ganglia	3
GSDMD	Brain Putamen basal ganglia	11
GSDME	Brain Putamen basal ganglia	14
MLKL	Brain Putamen basal ganglia	8
RIPK1	Brain Putamen basal ganglia	2
RIPK3	Brain Putamen basal ganglia	6
BAK1	Brain Spinal cord cervical c-1	5
BAX	Brain Spinal cord cervical c-1	27
BBC3	Brain Spinal cord cervical c-1	1
BCL2L11	Brain Spinal cord cervical c-1	12
BID	Brain Spinal cord cervical c-1	1
BIK	Brain Spinal cord cervical c-1	2
BIRC2	Brain Spinal cord cervical c-1	30
CASP6	Brain Spinal cord cervical c-1	5
CASP7	Brain Spinal cord cervical c-1	16
CASP8	Brain Spinal cord cervical c-1	12
CASP9	Brain Spinal cord cervical c-1	2
GSDMD	Brain Spinal cord cervical c-1	13
GSDME	Brain Spinal cord cervical c-1	6
IL1B	Brain Spinal cord cervical c-1	4
MLKL	Brain Spinal cord cervical c-1	3
NEK7	Brain Spinal cord cervical c-1	4
RIPK1	Brain Spinal cord cervical c-1	6
RIPK3	Brain Spinal cord cervical c-1	2
BAK1	Brain Substantia nigra	12
BID	Brain Substantia nigra	7
BIRC2	Brain Substantia nigra	5
BMF	Brain Substantia nigra	15
CASP7	Brain Substantia nigra	14
CASP9	Brain Substantia nigra	16
GSDMD	Brain Substantia nigra	6
GSDME	Brain Substantia nigra	6
PMAIP1	Brain Substantia nigra	5
RIPK1	Brain Substantia nigra	13
RIPK3	Brain Substantia nigra	1
XIAP	Brain Substantia nigra	63
APAF1	Breast Mammary Tissue	5
BAK1	Breast Mammary Tissue	26
BBC3	Breast Mammary Tissue	1
BCL2	Breast Mammary Tissue	1
BCL2L2	Breast Mammary Tissue	4
BID	Breast Mammary Tissue	4
BIK	Breast Mammary Tissue	6
BIRC3	Breast Mammary Tissue	1
BNIP3L	Breast Mammary Tissue	1
BOK	Breast Mammary Tissue	19
CASP1	Breast Mammary Tissue	12
CASP2	Breast Mammary Tissue	15
CASP3	Breast Mammary Tissue	14
CASP4	Breast Mammary Tissue	7
CASP6	Breast Mammary Tissue	6
CASP7	Breast Mammary Tissue	52
CASP8	Breast Mammary Tissue	8
CASP9	Breast Mammary Tissue	16
GSDMD	Breast Mammary Tissue	23
GSDME	Breast Mammary Tissue	36
HRK	Breast Mammary Tissue	7
MEFV	Breast Mammary Tissue	19
MLKL	Breast Mammary Tissue	16
NEK7	Breast Mammary Tissue	5
RIPK1	Breast Mammary Tissue	22
RIPK3	Breast Mammary Tissue	27
XIAP	Breast Mammary Tissue	1
BAK1	Cells Cultured fibroblasts	24
BAX	Cells Cultured fibroblasts	19
BBC3	Cells Cultured fibroblasts	9
BCL2	Cells Cultured fibroblasts	10
BCL2L11	Cells Cultured fibroblasts	17
BCL2L2	Cells Cultured fibroblasts	21
BID	Cells Cultured fibroblasts	15
BIRC3	Cells Cultured fibroblasts	3
BNIP3	Cells Cultured fibroblasts	6
BOK	Cells Cultured fibroblasts	12
CASP10	Cells Cultured fibroblasts	11
CASP3	Cells Cultured fibroblasts	13
CASP6	Cells Cultured fibroblasts	44
CASP7	Cells Cultured fibroblasts	37
CASP8	Cells Cultured fibroblasts	40
CASP9	Cells Cultured fibroblasts	10
CFLAR	Cells Cultured fibroblasts	16
GSDMD	Cells Cultured fibroblasts	17
GSDME	Cells Cultured fibroblasts	28
HRK	Cells Cultured fibroblasts	22
MCL1	Cells Cultured fibroblasts	17
MLKL	Cells Cultured fibroblasts	14
NEK7	Cells Cultured fibroblasts	5
PMAIP1	Cells Cultured fibroblasts	18
PYCARD	Cells Cultured fibroblasts	5
RIPK1	Cells Cultured fibroblasts	49
RIPK3	Cells Cultured fibroblasts	15
XIAP	Cells Cultured fibroblasts	48
APAF1	Cells EBV-transformed lymphocytes	2
BAK1	Cells EBV-transformed lymphocytes	4
BCL2	Cells EBV-transformed lymphocytes	16
BIK	Cells EBV-transformed lymphocytes	7
BMF	Cells EBV-transformed lymphocytes	1
BOK	Cells EBV-transformed lymphocytes	2
CASP1	Cells EBV-transformed lymphocytes	1
CASP7	Cells EBV-transformed lymphocytes	10
CASP9	Cells EBV-transformed lymphocytes	30
GSDMD	Cells EBV-transformed lymphocytes	63
GSDME	Cells EBV-transformed lymphocytes	14
IL1B	Cells EBV-transformed lymphocytes	3
MLKL	Cells EBV-transformed lymphocytes	1
RIPK1	Cells EBV-transformed lymphocytes	4
XIAP	Cells EBV-transformed lymphocytes	3
APAF1	Colon Sigmoid	22
BAK1	Colon Sigmoid	18
BAX	Colon Sigmoid	21
BCL2L2	Colon Sigmoid	14
BID	Colon Sigmoid	21
BMF	Colon Sigmoid	14
BNIP3	Colon Sigmoid	13
BOK	Colon Sigmoid	21
CASP3	Colon Sigmoid	21
CASP4	Colon Sigmoid	6
CASP5	Colon Sigmoid	6
CASP7	Colon Sigmoid	19
CASP8	Colon Sigmoid	16
CASP9	Colon Sigmoid	2
GSDMD	Colon Sigmoid	20
GSDME	Colon Sigmoid	11
MLKL	Colon Sigmoid	15
RIPK1	Colon Sigmoid	22
RIPK3	Colon Sigmoid	19
APAF1	Colon Transverse	8
BAD	Colon Transverse	18
BAK1	Colon Transverse	17
BAX	Colon Transverse	1
BBC3	Colon Transverse	2
BCL2	Colon Transverse	16
BCL2L11	Colon Transverse	11
BCL2L2	Colon Transverse	1
BID	Colon Transverse	12
BIK	Colon Transverse	15
BIRC3	Colon Transverse	1
BOK	Colon Transverse	4
CASP1	Colon Transverse	1
CASP4	Colon Transverse	5
CASP5	Colon Transverse	9
CASP6	Colon Transverse	2
CASP7	Colon Transverse	30
CASP8	Colon Transverse	16
CASP9	Colon Transverse	6
GSDMD	Colon Transverse	26
GSDME	Colon Transverse	5
MEFV	Colon Transverse	8
MLKL	Colon Transverse	18
NEK7	Colon Transverse	9
PMAIP1	Colon Transverse	36
RIPK1	Colon Transverse	23
RIPK3	Colon Transverse	16
XIAP	Colon Transverse	6
ZBP1	Colon Transverse	9
APAF1	Esophagus Gastroesophageal Junction	5
BAD	Esophagus Gastroesophageal Junction	18
BAK1	Esophagus Gastroesophageal Junction	16
BAX	Esophagus Gastroesophageal Junction	17
BBC3	Esophagus Gastroesophageal Junction	6
BCL2	Esophagus Gastroesophageal Junction	31
BCL2L11	Esophagus Gastroesophageal Junction	4
BCL2L2	Esophagus Gastroesophageal Junction	19
BID	Esophagus Gastroesophageal Junction	7
BIK	Esophagus Gastroesophageal Junction	5
BOK	Esophagus Gastroesophageal Junction	14
CASP1	Esophagus Gastroesophageal Junction	7
CASP3	Esophagus Gastroesophageal Junction	1
CASP4	Esophagus Gastroesophageal Junction	4
CASP6	Esophagus Gastroesophageal Junction	2
CASP7	Esophagus Gastroesophageal Junction	36
CASP8	Esophagus Gastroesophageal Junction	12
CASP9	Esophagus Gastroesophageal Junction	17
CFLAR	Esophagus Gastroesophageal Junction	5
GSDMD	Esophagus Gastroesophageal Junction	22
GSDME	Esophagus Gastroesophageal Junction	22
IL18	Esophagus Gastroesophageal Junction	4
MEFV	Esophagus Gastroesophageal Junction	14
MLKL	Esophagus Gastroesophageal Junction	17
NEK7	Esophagus Gastroesophageal Junction	22
PMAIP1	Esophagus Gastroesophageal Junction	9
RIPK1	Esophagus Gastroesophageal Junction	16
RIPK3	Esophagus Gastroesophageal Junction	14
ZBP1	Esophagus Gastroesophageal Junction	9
APAF1	Esophagus Mucosa	8
BAD	Esophagus Mucosa	22
BAK1	Esophagus Mucosa	31
BAX	Esophagus Mucosa	14
BBC3	Esophagus Mucosa	15
BCL2L11	Esophagus Mucosa	5
BID	Esophagus Mucosa	17
BIK	Esophagus Mucosa	23
BIRC2	Esophagus Mucosa	8
BIRC3	Esophagus Mucosa	4
BNIP3	Esophagus Mucosa	14
BNIP3L	Esophagus Mucosa	2
BOK	Esophagus Mucosa	19
CASP1	Esophagus Mucosa	2
CASP10	Esophagus Mucosa	18
CASP3	Esophagus Mucosa	18
CASP4	Esophagus Mucosa	8
CASP5	Esophagus Mucosa	2
CASP6	Esophagus Mucosa	3
CASP7	Esophagus Mucosa	36
CASP8	Esophagus Mucosa	10
CASP9	Esophagus Mucosa	19
CFLAR	Esophagus Mucosa	8
GSDMD	Esophagus Mucosa	17
GSDME	Esophagus Mucosa	9
HRK	Esophagus Mucosa	13
IL18	Esophagus Mucosa	17
MCL1	Esophagus Mucosa	13
MLKL	Esophagus Mucosa	8
NEK7	Esophagus Mucosa	10
PMAIP1	Esophagus Mucosa	11
PYCARD	Esophagus Mucosa	30
RIPK1	Esophagus Mucosa	9
RIPK3	Esophagus Mucosa	20
APAF1	Esophagus Muscularis	10
BAK1	Esophagus Muscularis	16
BBC3	Esophagus Muscularis	1
BCL2	Esophagus Muscularis	7
BCL2L11	Esophagus Muscularis	4
BCL2L2	Esophagus Muscularis	16
BID	Esophagus Muscularis	19
BIK	Esophagus Muscularis	14
BIRC3	Esophagus Muscularis	3
BOK	Esophagus Muscularis	31
CASP1	Esophagus Muscularis	8
CASP10	Esophagus Muscularis	3
CASP3	Esophagus Muscularis	9
CASP4	Esophagus Muscularis	17
CASP5	Esophagus Muscularis	5
CASP6	Esophagus Muscularis	11
CASP7	Esophagus Muscularis	39
CASP8	Esophagus Muscularis	12
CASP9	Esophagus Muscularis	7
GSDMD	Esophagus Muscularis	24
GSDME	Esophagus Muscularis	54
IL18	Esophagus Muscularis	7
MLKL	Esophagus Muscularis	14
NEK7	Esophagus Muscularis	15
PMAIP1	Esophagus Muscularis	7
PYCARD	Esophagus Muscularis	11
RIPK1	Esophagus Muscularis	24
RIPK3	Esophagus Muscularis	16
APAF1	Heart Atrial Appendage	8
BAD	Heart Atrial Appendage	4
BAK1	Heart Atrial Appendage	9
BAX	Heart Atrial Appendage	17
BBC3	Heart Atrial Appendage	3
BCL2	Heart Atrial Appendage	11
BCL2L11	Heart Atrial Appendage	11
BCL2L2	Heart Atrial Appendage	17
BID	Heart Atrial Appendage	26
BIK	Heart Atrial Appendage	7
BIRC2	Heart Atrial Appendage	7
BOK	Heart Atrial Appendage	30
CASP10	Heart Atrial Appendage	8
CASP3	Heart Atrial Appendage	11
CASP4	Heart Atrial Appendage	4
CASP6	Heart Atrial Appendage	7
CASP7	Heart Atrial Appendage	29
CASP8	Heart Atrial Appendage	12
CASP9	Heart Atrial Appendage	9
GSDMD	Heart Atrial Appendage	15
GSDME	Heart Atrial Appendage	30
MEFV	Heart Atrial Appendage	6
MLKL	Heart Atrial Appendage	21
PMAIP1	Heart Atrial Appendage	15
RIPK1	Heart Atrial Appendage	3
RIPK3	Heart Atrial Appendage	17
APAF1	Heart Left Ventricle	17
BAD	Heart Left Ventricle	9
BAK1	Heart Left Ventricle	18
BBC3	Heart Left Ventricle	7
BCL2	Heart Left Ventricle	7
BCL2L2	Heart Left Ventricle	12
BID	Heart Left Ventricle	23
BIRC2	Heart Left Ventricle	3
BMF	Heart Left Ventricle	5
BNIP3	Heart Left Ventricle	14
BOK	Heart Left Ventricle	28
CASP10	Heart Left Ventricle	20
CASP3	Heart Left Ventricle	19
CASP4	Heart Left Ventricle	2
CASP6	Heart Left Ventricle	8
CASP7	Heart Left Ventricle	31
CASP8	Heart Left Ventricle	11
CASP9	Heart Left Ventricle	18
GSDMD	Heart Left Ventricle	25
GSDME	Heart Left Ventricle	11
MCL1	Heart Left Ventricle	13
MEFV	Heart Left Ventricle	12
MLKL	Heart Left Ventricle	9
NEK7	Heart Left Ventricle	4
PMAIP1	Heart Left Ventricle	13
RIPK1	Heart Left Ventricle	5
RIPK3	Heart Left Ventricle	19
ZBP1	Heart Left Ventricle	11
BAK1	Kidney Cortex	3
BID	Kidney Cortex	1
BIRC3	Kidney Cortex	8
BNIP3	Kidney Cortex	16
CASP2	Kidney Cortex	13
CASP7	Kidney Cortex	12
CASP8	Kidney Cortex	9
CASP9	Kidney Cortex	2
GSDMD	Kidney Cortex	3
GSDME	Kidney Cortex	6
MEFV	Kidney Cortex	51
MLKL	Kidney Cortex	1
RIPK1	Kidney Cortex	1
RIPK3	Kidney Cortex	25
BAK1	Liver	25
CASP10	Liver	18
CASP3	Liver	9
CASP7	Liver	23
CASP8	Liver	11
CASP9	Liver	5
GSDMD	Liver	18
PMAIP1	Liver	20
RIPK1	Liver	3
RIPK3	Liver	14
APAF1	Lung	12
BAK1	Lung	24
BBC3	Lung	7
BCL2L11	Lung	7
BCL2L2	Lung	19
BID	Lung	25
BIK	Lung	13
BIRC2	Lung	36
BIRC3	Lung	2
BMF	Lung	2
BNIP3L	Lung	1
BOK	Lung	15
CASP10	Lung	9
CASP2	Lung	27
CASP3	Lung	10
CASP4	Lung	7
CASP5	Lung	12
CASP7	Lung	32
CASP8	Lung	6
CASP9	Lung	16
GSDMD	Lung	23
GSDME	Lung	23
HRK	Lung	5
IL18	Lung	9
MCL1	Lung	15
MEFV	Lung	5
MLKL	Lung	15
NEK7	Lung	16
PMAIP1	Lung	13
RIPK1	Lung	21
RIPK3	Lung	3
APAF1	Minor Salivary Gland	2
BAK1	Minor Salivary Gland	9
BIRC2	Minor Salivary Gland	12
BIRC3	Minor Salivary Gland	1
BOK	Minor Salivary Gland	5
CASP4	Minor Salivary Gland	6
CASP5	Minor Salivary Gland	10
CASP7	Minor Salivary Gland	17
CASP8	Minor Salivary Gland	14
CASP9	Minor Salivary Gland	15
GSDMD	Minor Salivary Gland	9
GSDME	Minor Salivary Gland	5
MLKL	Minor Salivary Gland	1
RIPK1	Minor Salivary Gland	4
RIPK3	Minor Salivary Gland	20
APAF1	Muscle Skeletal	9
BAK1	Muscle Skeletal	32
BBC3	Muscle Skeletal	3
BCL2L11	Muscle Skeletal	13
BCL2L2	Muscle Skeletal	21
BID	Muscle Skeletal	19
BIRC3	Muscle Skeletal	6
BNIP3	Muscle Skeletal	14
BOK	Muscle Skeletal	16
CASP2	Muscle Skeletal	5
CASP3	Muscle Skeletal	20
CASP4	Muscle Skeletal	15
CASP7	Muscle Skeletal	46
CASP8	Muscle Skeletal	11
CASP9	Muscle Skeletal	6
GSDMD	Muscle Skeletal	27
GSDME	Muscle Skeletal	13
IL18	Muscle Skeletal	24
MLKL	Muscle Skeletal	17
PMAIP1	Muscle Skeletal	2
RIPK1	Muscle Skeletal	6
RIPK3	Muscle Skeletal	18
XIAP	Muscle Skeletal	12
APAF1	Nerve Tibial	18
BAK1	Nerve Tibial	15
BAX	Nerve Tibial	5
BBC3	Nerve Tibial	1
BCL2	Nerve Tibial	2
BCL2L11	Nerve Tibial	15
BCL2L2	Nerve Tibial	7
BID	Nerve Tibial	20
BIRC3	Nerve Tibial	4
BMF	Nerve Tibial	15
BNIP3L	Nerve Tibial	6
BOK	Nerve Tibial	4
CASP10	Nerve Tibial	33
CASP2	Nerve Tibial	3
CASP3	Nerve Tibial	23
CASP4	Nerve Tibial	30
CASP5	Nerve Tibial	7
CASP6	Nerve Tibial	15
CASP7	Nerve Tibial	46
CASP8	Nerve Tibial	16
CASP9	Nerve Tibial	14
GSDMD	Nerve Tibial	29
GSDME	Nerve Tibial	7
HRK	Nerve Tibial	5
IL18	Nerve Tibial	7
MEFV	Nerve Tibial	13
MLKL	Nerve Tibial	18
NEK7	Nerve Tibial	14
RIPK1	Nerve Tibial	31
RIPK3	Nerve Tibial	3
XIAP	Nerve Tibial	52
APAF1	Ovary	4
BAK1	Ovary	2
BBC3	Ovary	2
BCL2L11	Ovary	10
BID	Ovary	4
BMF	Ovary	11
BNIP3L	Ovary	8
BOK	Ovary	3
CASP1	Ovary	2
CASP2	Ovary	29
CASP4	Ovary	10
CASP5	Ovary	1
CASP7	Ovary	22
CASP8	Ovary	9
CASP9	Ovary	10
GSDMD	Ovary	12
GSDME	Ovary	8
MEFV	Ovary	15
MLKL	Ovary	3
RIPK1	Ovary	4
APAF1	Pancreas	8
BAD	Pancreas	5
BAK1	Pancreas	17
BCL2L11	Pancreas	14
BCL2L2	Pancreas	5
BID	Pancreas	13
BIK	Pancreas	8
BNIP3	Pancreas	3
BOK	Pancreas	21
CASP1	Pancreas	14
CASP10	Pancreas	13
CASP3	Pancreas	28
CASP4	Pancreas	11
CASP6	Pancreas	1
CASP7	Pancreas	34
CASP8	Pancreas	5
CASP9	Pancreas	6
GSDMD	Pancreas	23
GSDME	Pancreas	5
IL18	Pancreas	6
MLKL	Pancreas	1
PMAIP1	Pancreas	2
RIPK1	Pancreas	9
RIPK3	Pancreas	11
XIAP	Pancreas	14
APAF1	Pituitary	5
BAK1	Pituitary	16
BBC3	Pituitary	3
BCL2A1	Pituitary	25
BCL2L1	Pituitary	4
BCL2L11	Pituitary	11
BCL2L2	Pituitary	31
BID	Pituitary	6
BIK	Pituitary	5
BIRC3	Pituitary	3
BOK	Pituitary	9
CASP10	Pituitary	18
CASP6	Pituitary	12
CASP7	Pituitary	19
CASP8	Pituitary	7
CASP9	Pituitary	6
GSDME	Pituitary	7
MLKL	Pituitary	14
RIPK1	Pituitary	10
RIPK3	Pituitary	17
XIAP	Pituitary	22
APAF1	Prostate	14
BAK1	Prostate	21
BAX	Prostate	3
BBC3	Prostate	2
BCL2L11	Prostate	6
BID	Prostate	13
BOK	Prostate	12
CASP10	Prostate	4
CASP6	Prostate	7
CASP7	Prostate	34
CASP8	Prostate	14
CASP9	Prostate	13
GSDMD	Prostate	18
GSDME	Prostate	15
IL1B	Prostate	23
MLKL	Prostate	14
RIPK1	Prostate	20
RIPK3	Prostate	2
XIAP	Prostate	8
APAF1	Skin Not Sun Exposed Suprapubic	12
BAD	Skin Not Sun Exposed Suprapubic	4
BAK1	Skin Not Sun Exposed Suprapubic	32
BCL2L1	Skin Not Sun Exposed Suprapubic	6
BCL2L11	Skin Not Sun Exposed Suprapubic	2
BCL2L2	Skin Not Sun Exposed Suprapubic	12
BID	Skin Not Sun Exposed Suprapubic	13
BIK	Skin Not Sun Exposed Suprapubic	22
BIRC2	Skin Not Sun Exposed Suprapubic	11
BIRC3	Skin Not Sun Exposed Suprapubic	2
BMF	Skin Not Sun Exposed Suprapubic	6
BNIP3	Skin Not Sun Exposed Suprapubic	8
BOK	Skin Not Sun Exposed Suprapubic	2
CASP1	Skin Not Sun Exposed Suprapubic	16
CASP10	Skin Not Sun Exposed Suprapubic	25
CASP2	Skin Not Sun Exposed Suprapubic	4
CASP3	Skin Not Sun Exposed Suprapubic	9
CASP4	Skin Not Sun Exposed Suprapubic	8
CASP5	Skin Not Sun Exposed Suprapubic	7
CASP7	Skin Not Sun Exposed Suprapubic	27
CASP8	Skin Not Sun Exposed Suprapubic	18
CASP9	Skin Not Sun Exposed Suprapubic	9
GSDMD	Skin Not Sun Exposed Suprapubic	15
GSDME	Skin Not Sun Exposed Suprapubic	18
HRK	Skin Not Sun Exposed Suprapubic	5
IL18	Skin Not Sun Exposed Suprapubic	9
IL1B	Skin Not Sun Exposed Suprapubic	8
MLKL	Skin Not Sun Exposed Suprapubic	10
NEK7	Skin Not Sun Exposed Suprapubic	4
PMAIP1	Skin Not Sun Exposed Suprapubic	9
RIPK1	Skin Not Sun Exposed Suprapubic	27
RIPK3	Skin Not Sun Exposed Suprapubic	11
APAF1	Skin Sun Exposed Lower leg	14
BAD	Skin Sun Exposed Lower leg	4
BAK1	Skin Sun Exposed Lower leg	46
BAX	Skin Sun Exposed Lower leg	14
BBC3	Skin Sun Exposed Lower leg	5
BCL2L1	Skin Sun Exposed Lower leg	11
BCL2L11	Skin Sun Exposed Lower leg	6
BCL2L2	Skin Sun Exposed Lower leg	17
BID	Skin Sun Exposed Lower leg	15
BIK	Skin Sun Exposed Lower leg	19
BIRC2	Skin Sun Exposed Lower leg	11
BIRC3	Skin Sun Exposed Lower leg	5
BMF	Skin Sun Exposed Lower leg	15
BNIP3	Skin Sun Exposed Lower leg	8
BOK	Skin Sun Exposed Lower leg	5
CASP1	Skin Sun Exposed Lower leg	20
CASP10	Skin Sun Exposed Lower leg	26
CASP2	Skin Sun Exposed Lower leg	12
CASP3	Skin Sun Exposed Lower leg	26
CASP6	Skin Sun Exposed Lower leg	25
CASP7	Skin Sun Exposed Lower leg	29
CASP8	Skin Sun Exposed Lower leg	17
CASP9	Skin Sun Exposed Lower leg	9
GSDMD	Skin Sun Exposed Lower leg	14
GSDME	Skin Sun Exposed Lower leg	16
HRK	Skin Sun Exposed Lower leg	25
IL18	Skin Sun Exposed Lower leg	16
IL1B	Skin Sun Exposed Lower leg	10
MLKL	Skin Sun Exposed Lower leg	15
PMAIP1	Skin Sun Exposed Lower leg	7
PYCARD	Skin Sun Exposed Lower leg	2
RIPK1	Skin Sun Exposed Lower leg	17
RIPK3	Skin Sun Exposed Lower leg	14
APAF1	Small Intestine Terminal Ileum	9
BAK1	Small Intestine Terminal Ileum	2
BBC3	Small Intestine Terminal Ileum	17
BID	Small Intestine Terminal Ileum	19
BOK	Small Intestine Terminal Ileum	7
CASP4	Small Intestine Terminal Ileum	9
CASP5	Small Intestine Terminal Ileum	19
CASP6	Small Intestine Terminal Ileum	2
CASP7	Small Intestine Terminal Ileum	23
CASP8	Small Intestine Terminal Ileum	8
CASP9	Small Intestine Terminal Ileum	3
GSDMD	Small Intestine Terminal Ileum	12
HRK	Small Intestine Terminal Ileum	7
IL1B	Small Intestine Terminal Ileum	2
MEFV	Small Intestine Terminal Ileum	31
MLKL	Small Intestine Terminal Ileum	2
PMAIP1	Small Intestine Terminal Ileum	19
RIPK1	Small Intestine Terminal Ileum	7
RIPK3	Small Intestine Terminal Ileum	3
APAF1	Spleen	14
BAD	Spleen	12
BAK1	Spleen	15
BBC3	Spleen	2
BCL2L2	Spleen	7
BIK	Spleen	18
BNIP3	Spleen	9
BOK	Spleen	15
CASP10	Spleen	11
CASP2	Spleen	20
CASP4	Spleen	15
CASP7	Spleen	31
CASP8	Spleen	13
CASP9	Spleen	3
GSDMD	Spleen	10
GSDME	Spleen	6
HRK	Spleen	5
MEFV	Spleen	6
RIPK1	Spleen	13
RIPK3	Spleen	18
ZBP1	Spleen	8
APAF1	Stomach	17
BAK1	Stomach	14
BBC3	Stomach	11
BCL2L11	Stomach	28
BCL2L2	Stomach	6
BID	Stomach	4
BIRC3	Stomach	1
BOK	Stomach	4
CASP10	Stomach	9
CASP3	Stomach	9
CASP4	Stomach	9
CASP5	Stomach	7
CASP6	Stomach	8
CASP7	Stomach	21
CASP8	Stomach	13
CASP9	Stomach	7
GSDMD	Stomach	9
GSDME	Stomach	5
IL18	Stomach	4
MEFV	Stomach	6
MLKL	Stomach	14
PYCARD	Stomach	1
RIPK1	Stomach	20
RIPK3	Stomach	19
APAF1	Testis	11
BAK1	Testis	13
BCL2	Testis	1
BCL2L1	Testis	3
BID	Testis	17
BMF	Testis	4
BNIP3	Testis	3
BNIP3L	Testis	1
BOK	Testis	9
CASP2	Testis	1
CASP3	Testis	27
CASP6	Testis	18
CASP7	Testis	20
CASP8	Testis	13
CASP9	Testis	26
GSDMD	Testis	23
GSDME	Testis	21
IL18	Testis	4
IL1B	Testis	15
MCL1	Testis	34
MEFV	Testis	34
MLKL	Testis	13
PMAIP1	Testis	22
RIPK1	Testis	17
RIPK3	Testis	16
APAF1	Thyroid	15
BAK1	Thyroid	39
BBC3	Thyroid	4
BCL2	Thyroid	11
BCL2L11	Thyroid	11
BCL2L2	Thyroid	11
BID	Thyroid	21
BIK	Thyroid	8
BIRC2	Thyroid	3
BOK	Thyroid	25
CASP10	Thyroid	16
CASP2	Thyroid	26
CASP3	Thyroid	25
CASP4	Thyroid	7
CASP5	Thyroid	8
CASP6	Thyroid	14
CASP7	Thyroid	62
CASP8	Thyroid	22
CASP9	Thyroid	10
CFLAR	Thyroid	4
GSDMD	Thyroid	20
GSDME	Thyroid	49
HRK	Thyroid	4
IL18	Thyroid	21
MEFV	Thyroid	6
MLKL	Thyroid	15
NEK7	Thyroid	9
PMAIP1	Thyroid	9
RIPK1	Thyroid	25
RIPK3	Thyroid	20
XIAP	Thyroid	19
APAF1	Uterus	2
BAD	Uterus	35
BAK1	Uterus	3
BIK	Uterus	4
CASP10	Uterus	5
CASP7	Uterus	16
CASP8	Uterus	19
CASP9	Uterus	7
GSDMD	Uterus	12
GSDME	Uterus	5
IL18	Uterus	4
MEFV	Uterus	2
MLKL	Uterus	3
RIPK1	Uterus	1
RIPK3	Uterus	2
APAF1	Vagina	12
BAK1	Vagina	3
BCL2	Vagina	3
BNIP3	Vagina	8
CASP10	Vagina	6
CASP7	Vagina	19
CASP8	Vagina	8
CASP9	Vagina	4
GSDMD	Vagina	6
GSDME	Vagina	12
MEFV	Vagina	25
MLKL	Vagina	1
NEK7	Vagina	19
PMAIP1	Vagina	4
RIPK3	Vagina	2
XIAP	Vagina	102
ZBP1	Vagina	13
BAK1	Whole Blood	26
BAX	Whole Blood	5
BBC3	Whole Blood	9
BIRC3	Whole Blood	3
BMF	Whole Blood	13
BOK	Whole Blood	13
CASP1	Whole Blood	14
CASP2	Whole Blood	40
CASP3	Whole Blood	6
CASP5	Whole Blood	7
CASP7	Whole Blood	38
CASP8	Whole Blood	27
CASP9	Whole Blood	7
GSDMD	Whole Blood	8
GSDME	Whole Blood	36
HRK	Whole Blood	28
MCL1	Whole Blood	26
MEFV	Whole Blood	10
MLKL	Whole Blood	15
PMAIP1	Whole Blood	8
RIPK1	Whole Blood	4
RIPK3	Whole Blood	8
XIAP	Whole Blood	13
ZBP1	Whole Blood	12

## Sheet: Supp. Table 6
Supplementary Table 6: UKBB v3 release manually curated electronic health record-derived traits (ICD10/FinnGen) and lab-derived continuous traits (Lab/Continuous) used for autosomal gene analyses.
Phenotype Code	Phenotype Description	Category	Derivation	Detailed Description (as applicable)	variable_type	source	n_non_missing	n_missing	n_controls	n_cases	PHESANT_transformation	Additional Notes
A04	Other bacterial intestinal infections	Infectious disease	ICD10/FinnGen	Diagnoses - main ICD10: A04 Other bacterial intestinal infections	categorical	icd10	361194	0	360432	762	NA	NA
A08	Viral and other specified intestinal infections	Infectious disease	ICD10/FinnGen	Diagnoses - main ICD10: A08 Viral and other specified intestinal infections	categorical	icd10	361194	0	360731	463	NA	NA
A09	Diarrhoea and gastro-enteritis of presumed infectious origin	Infectious disease	ICD10/FinnGen	Diagnoses - main ICD10: A09 Diarrhoea and gastro-enteritis of presumed infectious origin	categorical	icd10	361194	0	359033	2161	NA	NA
A41	Other septicaemia	Infectious disease	ICD10/FinnGen	Diagnoses - main ICD10: A41 Other septicaemia	categorical	icd10	361194	0	360098	1096	NA	NA
A63	Other predominantly sexually transmitted diseases, not elsewhere classified	Infectious disease	ICD10/FinnGen	Diagnoses - main ICD10: A63 Other predominantly sexually transmitted diseases, not elsewhere classified	categorical	icd10	361194	0	361093	101	NA	NA
A87	Viral meningitis	Infectious disease	ICD10/FinnGen	Diagnoses - main ICD10: A87 Viral meningitis	categorical	icd10	361194	0	361078	116	NA	NA
AB1_INFECTIONS	Certain infectious and parasitic diseases *	Infectious disease	ICD10/FinnGen	Certain infectious and parasitic diseases	categorical	finngen	361194	0	353664	7530	NA	NA
AB1_INTESTINAL_INFECTIONS	Intestinal infectious diseases *	Infectious disease	ICD10/FinnGen	Intestinal infectious diseases	categorical	finngen	361194	0	356890	4304	NA	NA
AB1_MYCOSES	Mycoses *	Infectious disease	ICD10/FinnGen	Mycoses	categorical	finngen	361194	0	360751	443	NA	NA
AB1_OTHER_BACTERIAL	Other bacterial diseases *	Infectious disease	ICD10/FinnGen	Other bacterial diseases	categorical	finngen	361194	0	359232	1962	NA	NA
AB1_OTHER_VIRAL	Other viral diseases *	Infectious disease	ICD10/FinnGen	Other viral diseases	categorical	finngen	361194	0	360014	1180	NA	NA
AB1_SEXUAL_TRANSMISSION	Infections with a predominantly sexual mode of transmission *	Infectious disease	ICD10/FinnGen	Infections with a predominantly sexual mode of transmission	categorical	finngen	361194	0	361058	136	NA	NA
AB1_VIRAL_CNS	Viral infections of the central nervous system *	Infectious disease	ICD10/FinnGen	Viral infections of the central nervous system	categorical	finngen	361194	0	360997	197	NA	NA
AB1_VIRAL_HEPATITIS	Viral hepatitis *	Infectious disease	ICD10/FinnGen	Viral hepatitis	categorical	finngen	361194	0	360951	243	NA	NA
AB1_VIRAL_SKIN_MUCOUS_MEMBRANE	Viral infections characterized by skin and mucous membrane lesions *	Infectious disease	ICD10/FinnGen	Viral infections characterized by skin and mucous membrane lesions	categorical	finngen	361194	0	360336	858	NA	NA
AD	Alzheimer‚Äôs disease *	Mental/behavioral	ICD10/FinnGen	Alzheimer‚Äôs disease	categorical	finngen	361194	0	361075	119	NA	NA
AMN2	Transient global amnesia *	Mental/behavioral	ICD10/FinnGen	Transient global amnesia	categorical	finngen	361194	0	360911	283	NA	NA
ASTHMA_EOSINOPHIL_SUGG	Suggestive for eosinophilic asthma *	Respiratory	ICD10/FinnGen	Suggestive for eosinophilic asthma	categorical	finngen	361194	0	358892	2302	NA	NA
ASTHMA_PNEUMONIA	Asthma-related pneumonia *	Respiratory	ICD10/FinnGen	Asthma-related pneumonia	categorical	finngen	361194	0	355294	5900	NA	NA
B02	Zoster [herpes zoster]	Infectious disease	ICD10/FinnGen	Diagnoses - main ICD10: B02 Zoster [herpes zoster]	categorical	icd10	361194	0	361033	161	NA	NA
B07	Viral warts	Infectious disease	ICD10/FinnGen	Diagnoses - main ICD10: B07 Viral warts	categorical	icd10	361194	0	360757	437	NA	NA
B18	Chronic viral hepatitis	Infectious disease	ICD10/FinnGen	Diagnoses - main ICD10: B18 Chronic viral hepatitis	categorical	icd10	361194	0	361060	134	NA	NA
B34	Viral infection of unspecified site	Infectious disease	ICD10/FinnGen	Diagnoses - main ICD10: B34 Viral infection of unspecified site	categorical	icd10	361194	0	360261	933	NA	NA
B37	Candidiasis	Infectious disease	ICD10/FinnGen	Diagnoses - main ICD10: B37 Candidiasis	categorical	icd10	361194	0	360942	252	NA	NA
C_DIFFICILE_ENTEROCOLITIS	Enterocolitis due to Clostridium difficile *	Infectious disease	ICD10/FinnGen	Enterocolitis due to Clostridium difficile	categorical	finngen	361194	0	361010	184	NA	NA
C_EYE_ADNEXA	Malignant neoplasm of eye and adnexa *	Neoplasms	ICD10/FinnGen	Malignant neoplasm of eye and adnexa	categorical	finngen	361194	0	361079	115	NA	NA
C_LIVER_INTRAHEPATIC_BILE_DUCTS	Malignant neoplasm of liver and intrahepatic bile ducts *	Neoplasms	ICD10/FinnGen	Malignant neoplasm of liver and intrahepatic bile ducts	categorical	finngen	361194	0	360990	204	NA	NA
C_MELANOMA_SKIN	Malignant melanoma of skin *	Neoplasms	ICD10/FinnGen	Malignant melanoma of skin	categorical	finngen	361194	0	358660	2534	NA	NA
C_MESOTHELIOMA	Mesothelioma *	Neoplasms	ICD10/FinnGen	Mesothelioma	categorical	finngen	361194	0	361029	165	NA	NA
C_MULTIPLE_MYELOMA_PLASMA_CELL	Multiple myeloma and malignant plasma cell neoplasms *	Neoplasms	ICD10/FinnGen	Multiple myeloma and malignant plasma cell neoplasms	categorical	finngen	361194	0	360766	428	NA	NA
C_MYELOID-LEUKAEMIA	Myeloid leukaemia *	Neoplasms	ICD10/FinnGen	Myeloid leukaemia	categorical	finngen	361194	0	360880	314	NA	NA
C_NONFOLLICULAR_LYMPHOMA	Non-follicular lymphoma *	Neoplasms	ICD10/FinnGen	Non-follicular lymphoma	categorical	finngen	361194	0	360493	701	NA	NA
C_OESOPHAGUS	Malignant neoplasm of oesophagus *	Neoplasms	ICD10/FinnGen	Malignant neoplasm of oesophagus	categorical	finngen	361194	0	360697	497	NA	NA
C_STROKE	STROKE *	Circulatory	ICD10/FinnGen	STROKE	categorical	finngen	361194	0	355048	6146	NA	NA
C_TNK_LYMPHOMA	Mature T/NK-cell lymphomas *	Neoplasms	ICD10/FinnGen	Mature T/NK-cell lymphomas	categorical	finngen	361194	0	361060	134	NA	NA
C01	Malignant neoplasm of base of tongue	Neoplasms	ICD10/FinnGen	Diagnoses - main ICD10: C01 Malignant neoplasm of base of tongue	categorical	icd10	361194	0	361092	102	NA	NA
C02	Malignant neoplasm of other and unspecified parts of tongue	Neoplasms	ICD10/FinnGen	Diagnoses - main ICD10: C02 Malignant neoplasm of other and unspecified parts of tongue	categorical	icd10	361194	0	361042	152	NA	NA
C09	Malignant neoplasm of tonsil	Neoplasms	ICD10/FinnGen	Diagnoses - main ICD10: C09 Malignant neoplasm of tonsil	categorical	icd10	361194	0	361032	162	NA	NA
C15	Malignant neoplasm of oesophagus	Neoplasms	ICD10/FinnGen	Diagnoses - main ICD10: C15 Malignant neoplasm of oesophagus	categorical	icd10	361194	0	360675	519	NA	NA
C16	Malignant neoplasm of stomach	Neoplasms	ICD10/FinnGen	Diagnoses - main ICD10: C16 Malignant neoplasm of stomach	categorical	icd10	361194	0	360806	388	NA	NA
C17	Malignant neoplasm of small intestine	Neoplasms	ICD10/FinnGen	Diagnoses - main ICD10: C17 Malignant neoplasm of small intestine	categorical	icd10	361194	0	361080	114	NA	NA
C18	Malignant neoplasm of colon	Neoplasms	ICD10/FinnGen	Diagnoses - main ICD10: C18 Malignant neoplasm of colon	categorical	icd10	361194	0	358968	2226	NA	NA
C19	Malignant neoplasm of rectosigmoid junction	Neoplasms	ICD10/FinnGen	Diagnoses - main ICD10: C19 Malignant neoplasm of rectosigmoid junction	categorical	icd10	361194	0	360696	498	NA	NA
C20	Malignant neoplasm of rectum	Neoplasms	ICD10/FinnGen	Diagnoses - main ICD10: C20 Malignant neoplasm of rectum	categorical	icd10	361194	0	360076	1118	NA	NA
C21	Malignant neoplasm of anus and anal canal	Neoplasms	ICD10/FinnGen	Diagnoses - main ICD10: C21 Malignant neoplasm of anus and anal canal	categorical	icd10	361194	0	361055	139	NA	NA
C22	Malignant neoplasm of liver and intrahepatic bile ducts	Neoplasms	ICD10/FinnGen	Diagnoses - main ICD10: C22 Malignant neoplasm of liver and intrahepatic bile ducts	categorical	icd10	361194	0	361005	189	NA	NA
C25	Malignant neoplasm of pancreas	Neoplasms	ICD10/FinnGen	Diagnoses - main ICD10: C25 Malignant neoplasm of pancreas	categorical	icd10	361194	0	360791	403	NA	NA
C3_URINARY_TRACT	Malignant neoplasm of urinary organs *	Neoplasms	ICD10/FinnGen	Malignant neoplasm of urinary organs	categorical	finngen	361194	0	359353	1841	NA	NA
C32	Malignant neoplasm of larynx	Neoplasms	ICD10/FinnGen	Diagnoses - main ICD10: C32 Malignant neoplasm of larynx	categorical	icd10	361194	0	361035	159	NA	NA
C34	Malignant neoplasm of bronchus and lung	Neoplasms	ICD10/FinnGen	Diagnoses - main ICD10: C34 Malignant neoplasm of bronchus and lung	categorical	icd10	361194	0	359767	1427	NA	NA
C43	Malignant melanoma of skin	Neoplasms	ICD10/FinnGen	Diagnoses - main ICD10: C43 Malignant melanoma of skin	categorical	icd10	361194	0	359522	1672	NA	NA
C44	Other malignant neoplasms of skin	Neoplasms	ICD10/FinnGen	Diagnoses - main ICD10: C44 Other malignant neoplasms of skin	categorical	icd10	361194	0	352108	9086	NA	NA
C45	Mesothelioma	Neoplasms	ICD10/FinnGen	Diagnoses - main ICD10: C45 Mesothelioma	categorical	icd10	361194	0	361044	150	NA	NA
C48	Malignant neoplasm of retroperitoneum and peritoneum	Neoplasms	ICD10/FinnGen	Diagnoses - main ICD10: C48 Malignant neoplasm of retroperitoneum and peritoneum	categorical	icd10	361194	0	361072	122	NA	NA
C50	Malignant neoplasm of breast	Neoplasms	ICD10/FinnGen	Diagnoses - main ICD10: C50 Malignant neoplasm of breast	categorical	icd10	361194	0	352890	8304	NA	NA
C53	Malignant neoplasm of cervix uteri	Neoplasms	ICD10/FinnGen	Diagnoses - main ICD10: C53 Malignant neoplasm of cervix uteri	categorical	icd10	361194	0	361002	192	NA	NA
C54	Malignant neoplasm of corpus uteri	Neoplasms	ICD10/FinnGen	Diagnoses - main ICD10: C54 Malignant neoplasm of corpus uteri	categorical	icd10	361194	0	360206	988	NA	NA
C56	Malignant neoplasm of ovary	Neoplasms	ICD10/FinnGen	Diagnoses - main ICD10: C56 Malignant neoplasm of ovary	categorical	icd10	361194	0	360501	693	NA	NA
C61	Malignant neoplasm of prostate	Neoplasms	ICD10/FinnGen	Diagnoses - main ICD10: C61 Malignant neoplasm of prostate	categorical	icd10	361194	0	356852	4342	NA	NA
C62	Malignant neoplasm of testis	Neoplasms	ICD10/FinnGen	Diagnoses - main ICD10: C62 Malignant neoplasm of testis	categorical	icd10	361194	0	360973	221	NA	NA
C64	Malignant neoplasm of kidney, except renal pelvis	Neoplasms	ICD10/FinnGen	Diagnoses - main ICD10: C64 Malignant neoplasm of kidney, except renal pelvis	categorical	icd10	361194	0	360493	701	NA	NA
C67	Malignant neoplasm of bladder	Neoplasms	ICD10/FinnGen	Diagnoses - main ICD10: C67 Malignant neoplasm of bladder	categorical	icd10	361194	0	359640	1554	NA	NA
C69	Malignant neoplasm of eye and adnexa	Neoplasms	ICD10/FinnGen	Diagnoses - main ICD10: C69 Malignant neoplasm of eye and adnexa	categorical	icd10	361194	0	361057	137	NA	NA
C71	Malignant neoplasm of brain	Neoplasms	ICD10/FinnGen	Diagnoses - main ICD10: C71 Malignant neoplasm of brain	categorical	icd10	361194	0	360826	368	NA	NA
C73	Malignant neoplasm of thyroid gland	Neoplasms	ICD10/FinnGen	Diagnoses - main ICD10: C73 Malignant neoplasm of thyroid gland	categorical	icd10	361194	0	360916	278	NA	NA
C77	Secondary and unspecified malignant neoplasm of lymph nodes	Neoplasms	ICD10/FinnGen	Diagnoses - main ICD10: C77 Secondary and unspecified malignant neoplasm of lymph nodes	categorical	icd10	361194	0	360536	658	NA	NA
C78	Secondary malignant neoplasm of respiratory and digestive organs	Neoplasms	ICD10/FinnGen	Diagnoses - main ICD10: C78 Secondary malignant neoplasm of respiratory and digestive organs	categorical	icd10	361194	0	359816	1378	NA	NA
C79	Secondary malignant neoplasm of other sites	Neoplasms	ICD10/FinnGen	Diagnoses - main ICD10: C79 Secondary malignant neoplasm of other sites	categorical	icd10	361194	0	360095	1099	NA	NA
C80	Malignant neoplasm without specification of site	Neoplasms	ICD10/FinnGen	Diagnoses - main ICD10: C80 Malignant neoplasm without specification of site	categorical	icd10	361194	0	360796	398	NA	NA
C81	Hodgkin's disease	Neoplasms	ICD10/FinnGen	Diagnoses - main ICD10: C81 Hodgkin's disease	categorical	icd10	361194	0	361044	150	NA	NA
C82	Follicular [nodular] non-Hodgkin's lymphoma	Neoplasms	ICD10/FinnGen	Diagnoses - main ICD10: C82 Follicular [nodular] non-Hodgkin's lymphoma	categorical	icd10	361194	0	360874	320	NA	NA
C83	Diffuse non-Hodgkin's lymphoma	Neoplasms	ICD10/FinnGen	Diagnoses - main ICD10: C83 Diffuse non-Hodgkin's lymphoma	categorical	icd10	361194	0	360607	587	NA	NA
C85	Other and unspecified types of non-Hodgkin's lymphoma	Neoplasms	ICD10/FinnGen	Diagnoses - main ICD10: C85 Other and unspecified types of non-Hodgkin's lymphoma	categorical	icd10	361194	0	360432	762	NA	NA
C90	Multiple myeloma and malignant plasma cell neoplasms	Neoplasms	ICD10/FinnGen	Diagnoses - main ICD10: C90 Multiple myeloma and malignant plasma cell neoplasms	categorical	icd10	361194	0	360793	401	NA	NA
C91	Lymphoid leukaemia	Neoplasms	ICD10/FinnGen	Diagnoses - main ICD10: C91 Lymphoid leukaemia	categorical	icd10	361194	0	360845	349	NA	NA
C92	Myeloid leukaemia	Neoplasms	ICD10/FinnGen	Diagnoses - main ICD10: C92 Myeloid leukaemia	categorical	icd10	361194	0	360866	328	NA	NA
CAMPYLOENTERITIS	Campylobacter enteritis *	Infectious disease	ICD10/FinnGen	Campylobacter enteritis	categorical	finngen	361194	0	360905	289	NA	NA
CHILDHOOD_ALLERGY	Childhood allergy (age < 16) *	Blood/immune	ICD10/FinnGen	Childhood allergy (age < 16)	categorical	finngen	361194	0	361053	141	NA	NA
CHIRHEP_NAS	Chirrosis of liver, NAS *	Digestive	ICD10/FinnGen	Chirrosis of liver, NAS	categorical	finngen	361194	0	361010	184	NA	NA
CONGEN_HEART_ARTER	Congenital malformations of heart and great arteries *	Congenital	ICD10/FinnGen	Congenital malformations of heart and great arteries	categorical	finngen	361194	0	360767	427	NA	NA
COPD_EARLYANDLATER	COPD, early/later onset *	Respiratory	ICD10/FinnGen	COPD, early/later onset	categorical	finngen	361194	0	359297	1897	NA	NA
COPD_OPPORTUNIST_INFECTIONS	COPD related to chronic (opportunist) infections *	Respiratory	ICD10/FinnGen	COPD related to chronic (opportunist) infections	categorical	finngen	361194	0	360717	477	NA	NA
D03	Melanoma in situ	Neoplasms	ICD10/FinnGen	Diagnoses - main ICD10: D03 Melanoma in situ	categorical	icd10	361194	0	360617	577	NA	NA
D04	Carcinoma in situ of skin	Neoplasms	ICD10/FinnGen	Diagnoses - main ICD10: D04 Carcinoma in situ of skin	categorical	icd10	361194	0	360792	402	NA	NA
D05	Carcinoma in situ of breast	Neoplasms	ICD10/FinnGen	Diagnoses - main ICD10: D05 Carcinoma in situ of breast	categorical	icd10	361194	0	359740	1454	NA	NA
D06	Carcinoma in situ of cervix uteri	Neoplasms	ICD10/FinnGen	Diagnoses - main ICD10: D06 Carcinoma in situ of cervix uteri	categorical	icd10	361194	0	360744	450	NA	NA
D07	Carcinoma in situ of other and unspecified genital organs	Neoplasms	ICD10/FinnGen	Diagnoses - main ICD10: D07 Carcinoma in situ of other and unspecified genital organs	categorical	icd10	361194	0	360858	336	NA	NA
D09	Carcinoma in situ of other and unspecified sites	Neoplasms	ICD10/FinnGen	Diagnoses - main ICD10: D09 Carcinoma in situ of other and unspecified sites	categorical	icd10	361194	0	361053	141	NA	NA
D10	Benign neoplasm of mouth and pharynx	Neoplasms	ICD10/FinnGen	Diagnoses - main ICD10: D10 Benign neoplasm of mouth and pharynx	categorical	icd10	361194	0	360823	371	NA	NA
D11	Benign neoplasm of major salivary glands	Neoplasms	ICD10/FinnGen	Diagnoses - main ICD10: D11 Benign neoplasm of major salivary glands	categorical	icd10	361194	0	360818	376	NA	NA
D12	Benign neoplasm of colon, rectum, anus and anal canal	Neoplasms	ICD10/FinnGen	Diagnoses - main ICD10: D12 Benign neoplasm of colon, rectum, anus and anal canal	categorical	icd10	361194	0	352317	8877	NA	NA
D14	Benign neoplasm of middle ear and respiratory system	Neoplasms	ICD10/FinnGen	Diagnoses - main ICD10: D14 Benign neoplasm of middle ear and respiratory system	categorical	icd10	361194	0	360991	203	NA	NA
D16	Benign neoplasm of bone and articular cartilage	Neoplasms	ICD10/FinnGen	Diagnoses - main ICD10: D16 Benign neoplasm of bone and articular cartilage	categorical	icd10	361194	0	360983	211	NA	NA
D17	Benign lipomatous neoplasm	Neoplasms	ICD10/FinnGen	Diagnoses - main ICD10: D17 Benign lipomatous neoplasm	categorical	icd10	361194	0	356880	4314	NA	NA
D18	Haemangioma and lymphangioma, any site	Neoplasms	ICD10/FinnGen	Diagnoses - main ICD10: D18 Haemangioma and lymphangioma, any site	categorical	icd10	361194	0	360267	927	NA	NA
D22	Melanocytic naevi	Neoplasms	ICD10/FinnGen	Diagnoses - main ICD10: D22 Melanocytic naevi	categorical	icd10	361194	0	357693	3501	NA	NA
D24	Benign neoplasm of breast	Neoplasms	ICD10/FinnGen	Diagnoses - main ICD10: D24 Benign neoplasm of breast	categorical	icd10	361194	0	360105	1089	NA	NA
D25	Leiomyoma of uterus	Neoplasms	ICD10/FinnGen	Diagnoses - main ICD10: D25 Leiomyoma of uterus	categorical	icd10	361194	0	355687	5507	NA	NA
D27	Benign neoplasm of ovary	Neoplasms	ICD10/FinnGen	Diagnoses - main ICD10: D27 Benign neoplasm of ovary	categorical	icd10	361194	0	360248	946	NA	NA
D3_HYPERGAMMAGLONAS	Hypergammalglobulinemia, unspecified *	Blood/immune	ICD10/FinnGen	Hypergammalglobulinemia, unspecified	categorical	finngen	361194	0	361052	142	NA	NA
D3_ITP	Idiopathic thrombocytopenic purpura *	Blood/immune	ICD10/FinnGen	Idiopathic thrombocytopenic purpura	categorical	finngen	361194	0	360987	207	NA	NA
D3_PURPURA_AND3_OTHER_HAEMORRHAGIC	Purpura and other haemorrhagic conditions *	Blood/immune	ICD10/FinnGen	Purpura and other haemorrhagic conditions	categorical	finngen	361194	0	360734	460	NA	NA
D3_SCNDPOLYCYTHAEMIA	Secondary polycythaemia *	Blood/immune	ICD10/FinnGen	Secondary polycythaemia	categorical	finngen	361194	0	361035	159	NA	NA
D3_THROMBOCYTOPENIANAS	Thrombocytopenia, unspecified *	Blood/immune	ICD10/FinnGen	Thrombocytopenia, unspecified	categorical	finngen	361194	0	360964	230	NA	NA
D30	Benign neoplasm of urinary organs	Neoplasms	ICD10/FinnGen	Diagnoses - main ICD10: D30 Benign neoplasm of urinary organs	categorical	icd10	361194	0	361079	115	NA	NA
D32	Benign neoplasm of meninges	Neoplasms	ICD10/FinnGen	Diagnoses - main ICD10: D32 Benign neoplasm of meninges	categorical	icd10	361194	0	360867	327	NA	NA
D33	Benign neoplasm of brain and other parts of central nervous system	Neoplasms	ICD10/FinnGen	Diagnoses - main ICD10: D33 Benign neoplasm of brain and other parts of central nervous system	categorical	icd10	361194	0	360941	253	NA	NA
D34	Benign neoplasm of thyroid gland	Neoplasms	ICD10/FinnGen	Diagnoses - main ICD10: D34 Benign neoplasm of thyroid gland	categorical	icd10	361194	0	360998	196	NA	NA
D45	Polycythaemia vera	Blood/immune	ICD10/FinnGen	Diagnoses - main ICD10: D45 Polycythaemia vera	categorical	icd10	361194	0	360945	249	NA	NA
D46	Myelodysplastic syndromes	Blood/immune	ICD10/FinnGen	Diagnoses - main ICD10: D46 Myelodysplastic syndromes	categorical	icd10	361194	0	361039	155	NA	NA
D50	Iron deficiency anaemia	Blood/immune	ICD10/FinnGen	Diagnoses - main ICD10: D50 Iron deficiency anaemia	categorical	icd10	361194	0	357972	3222	NA	NA
D61	Other aplastic anaemias	Blood/immune	ICD10/FinnGen	Diagnoses - main ICD10: D61 Other aplastic anaemias	categorical	icd10	361194	0	361067	127	NA	NA
D63	Anaemia in chronic diseases classified elsewhere	Blood/immune	ICD10/FinnGen	Diagnoses - main ICD10: D63 Anaemia in chronic diseases classified elsewhere	categorical	icd10	361194	0	361080	114	NA	NA
D64	Other anaemias	Blood/immune	ICD10/FinnGen	Diagnoses - main ICD10: D64 Other anaemias	categorical	icd10	361194	0	357492	3702	NA	NA
D69	Purpura and other haemorrhagic conditions	Blood/immune	ICD10/FinnGen	Diagnoses - main ICD10: D69 Purpura and other haemorrhagic conditions	categorical	icd10	361194	0	360784	410	NA	NA
D70	Agranulocytosis	Blood/immune	ICD10/FinnGen	Diagnoses - main ICD10: D70 Agranulocytosis	categorical	icd10	361194	0	360212	982	NA	NA
D86	Sarcoidosis	Blood/immune	ICD10/FinnGen	Diagnoses - main ICD10: D86 Sarcoidosis	categorical	icd10	361194	0	361024	170	NA	NA
DM_BCKGRND_RETINOPAT	Background diabetic retinopathy *	Other	ICD10/FinnGen	Background diabetic retinopathy	categorical	finngen	361194	0	361086	108	NA	NA
DM_KETOACIDOSIS	Diabetic ketoacidosis *	Endocrine/metabolic	ICD10/FinnGen	Diabetic ketoacidosis	categorical	finngen	361194	0	360960	234	NA	NA
DM_PERIPH_ANGIOPATHY	Peripheral angiopathy *	Circulatory	ICD10/FinnGen	Peripheral angiopathy	categorical	finngen	361194	0	361013	181	NA	NA
DM_PERIPHATHERO	Peripheral atherosclerosis *	Circulatory	ICD10/FinnGen	Peripheral atherosclerosis	categorical	finngen	361194	0	360690	504	NA	NA
E03	Other hypothyroidism	Endocrine/metabolic	ICD10/FinnGen	Diagnoses - main ICD10: E03 Other hypothyroidism	categorical	icd10	361194	0	361076	118	NA	NA
E05	Thyrotoxicosis [hyperthyroidism]	Endocrine/metabolic	ICD10/FinnGen	Diagnoses - main ICD10: E05 Thyrotoxicosis [hyperthyroidism]	categorical	icd10	361194	0	360802	392	NA	NA
E11	Non-insulin-dependent diabetes mellitus	Endocrine/metabolic	ICD10/FinnGen	Diagnoses - main ICD10: E11 Non-insulin-dependent diabetes mellitus	categorical	icd10	361194	0	360489	705	NA	NA
E16	Other disorders of pancreatic internal secretion	Endocrine/metabolic	ICD10/FinnGen	Diagnoses - main ICD10: E16 Other disorders of pancreatic internal secretion	categorical	icd10	361194	0	360899	295	NA	NA
E21	Hyperparathyroidism and other disorders of parathyroid gland	Endocrine/metabolic	ICD10/FinnGen	Diagnoses - main ICD10: E21 Hyperparathyroidism and other disorders of parathyroid gland	categorical	icd10	361194	0	360886	308	NA	NA
E22	Hyperfunction of pituitary gland	Endocrine/metabolic	ICD10/FinnGen	Diagnoses - main ICD10: E22 Hyperfunction of pituitary gland	categorical	icd10	361194	0	361081	113	NA	NA
E23	Hypofunction and other disorders of pituitary gland	Endocrine/metabolic	ICD10/FinnGen	Diagnoses - main ICD10: E23 Hypofunction and other disorders of pituitary gland	categorical	icd10	361194	0	361021	173	NA	NA
E4_DM1	Type 1 diabetes *	Endocrine/metabolic	ICD10/FinnGen	Type 1 diabetes	categorical	finngen	361194	0	360611	583	NA	NA
E4_DM2	Type 2 diabetes *	Endocrine/metabolic	ICD10/FinnGen	Type 2 diabetes	categorical	finngen	361194	0	360306	888	NA	NA
E66	Obesity	Endocrine/metabolic	ICD10/FinnGen	Diagnoses - main ICD10: E66 Obesity	categorical	icd10	361194	0	360841	353	NA	NA
E83	Disorders of mineral metabolism	Endocrine/metabolic	ICD10/FinnGen	Diagnoses - main ICD10: E83 Disorders of mineral metabolism	categorical	icd10	361194	0	360436	758	NA	NA
ENDOMETRIOSIS_OVARY	Endometriosis of ovary *	Genitourinary	ICD10/FinnGen	Endometriosis of ovary	categorical	finngen	361194	0	360808	386	NA	NA
ENDOMETRIOSIS_PELVICPERITONEUM	Endometriosis of pelvic peritoneum *	Genitourinary	ICD10/FinnGen	Endometriosis of pelvic peritoneum	categorical	finngen	361194	0	360906	288	NA	NA
ENDOMETRIOSIS_UTERUS	Endometriosis of uterus *	Genitourinary	ICD10/FinnGen	Endometriosis of uterus	categorical	finngen	361194	0	360689	505	NA	NA
F05	Delirium, not induced by alcohol and other psychoactive substances	Mental/behavioral	ICD10/FinnGen	Diagnoses - main ICD10: F05 Delirium, not induced by alcohol and other psychoactive substances	categorical	icd10	361194	0	361088	106	NA	NA
F10	Mental and behavioural disorders due to use of alcohol	Mental/behavioral	ICD10/FinnGen	Diagnoses - main ICD10: F10 Mental and behavioural disorders due to use of alcohol	categorical	icd10	361194	0	360408	786	NA	NA
F20	Schizophrenia	Mental/behavioral	ICD10/FinnGen	Diagnoses - main ICD10: F20 Schizophrenia	categorical	icd10	361194	0	360996	198	NA	NA
F31	Bipolar affective disorder	Mental/behavioral	ICD10/FinnGen	Diagnoses - main ICD10: F31 Bipolar affective disorder	categorical	icd10	361194	0	360823	371	NA	NA
F32	Depressive episode	Mental/behavioral	ICD10/FinnGen	Diagnoses - main ICD10: F32 Depressive episode	categorical	icd10	361194	0	360418	776	NA	NA
F33	Recurrent depressive disorder	Mental/behavioral	ICD10/FinnGen	Diagnoses - main ICD10: F33 Recurrent depressive disorder	categorical	icd10	361194	0	360901	293	NA	NA
F41	Other anxiety disorders	Mental/behavioral	ICD10/FinnGen	Diagnoses - main ICD10: F41 Other anxiety disorders	categorical	icd10	361194	0	360778	416	NA	NA
F43	Reaction to severe stress, and adjustment disorders	Mental/behavioral	ICD10/FinnGen	Diagnoses - main ICD10: F43 Reaction to severe stress, and adjustment disorders	categorical	icd10	361194	0	360967	227	NA	NA
F45	Somatoform disorders	Mental/behavioral	ICD10/FinnGen	Diagnoses - main ICD10: F45 Somatoform disorders	categorical	icd10	361194	0	360953	241	NA	NA
F5_ALCOHOLAC	Acute alcohol intoxication *	Mental/behavioral	ICD10/FinnGen	Acute alcohol intoxication	categorical	finngen	361194	0	361063	131	NA	NA
F5_ALLANXIOUS	All anxiety disorders *	Mental/behavioral	ICD10/FinnGen	All anxiety disorders	categorical	finngen	361194	0	360662	532	NA	NA
F5_DEMENTIA	Dementia *	Mental/behavioral	ICD10/FinnGen	Dementia	categorical	finngen	361194	0	361037	157	NA	NA
F5_DEPRESSIO	Depression *	Mental/behavioral	ICD10/FinnGen	Depression	categorical	finngen	361194	0	360049	1145	NA	NA
F5_MOOD	Mood [affective] disorders *	Mental/behavioral	ICD10/FinnGen	Mood [affective] disorders	categorical	finngen	361194	0	359648	1546	NA	NA
F5_PANIC	Panic disorder *	Mental/behavioral	ICD10/FinnGen	Panic disorder	categorical	finngen	361194	0	361082	112	NA	NA
F5_PERSONALITY	Specific personality disorders *	Mental/behavioral	ICD10/FinnGen	Specific personality disorders	categorical	finngen	361194	0	361066	128	NA	NA
F52	Sexual dysfunction, not caused by organic disorder or disease	Mental/behavioral	ICD10/FinnGen	Diagnoses - main ICD10: F52 Sexual dysfunction, not caused by organic disorder or disease	categorical	icd10	361194	0	361073	121	NA	NA
FIBRO_COMORB	Fibromyalgia related co-morbidities *	Musculoskeletal	ICD10/FinnGen	Fibromyalgia related co-morbidities	categorical	finngen	361194	0	358889	2305	NA	NA
G12	Spinal muscular atrophy and related syndromes	Nervous	ICD10/FinnGen	Diagnoses - main ICD10: G12 Spinal muscular atrophy and related syndromes	categorical	icd10	361194	0	361074	120	NA	NA
G20	Parkinson's disease	Nervous	ICD10/FinnGen	Diagnoses - main ICD10: G20 Parkinson's disease	categorical	icd10	361194	0	360988	206	NA	NA
G24	Dystonia	Nervous	ICD10/FinnGen	Diagnoses - main ICD10: G24 Dystonia	categorical	icd10	361194	0	361087	107	NA	NA
G35	Multiple sclerosis	Nervous	ICD10/FinnGen	Diagnoses - main ICD10: G35 Multiple sclerosis	categorical	icd10	361194	0	360628	566	NA	NA
G37	Other demyelinating diseases of central nervous system	Nervous	ICD10/FinnGen	Diagnoses - main ICD10: G37 Other demyelinating diseases of central nervous system	categorical	icd10	361194	0	360994	200	NA	NA
G40	Epilepsy	Nervous	ICD10/FinnGen	Diagnoses - main ICD10: G40 Epilepsy	categorical	icd10	361194	0	360399	795	NA	NA
G43	Migraine	Nervous	ICD10/FinnGen	Diagnoses - main ICD10: G43 Migraine	categorical	icd10	361194	0	360122	1072	NA	NA
G45	Transient cerebral ischaemic attacks and related syndromes	Nervous	ICD10/FinnGen	Diagnoses - main ICD10: G45 Transient cerebral ischaemic attacks and related syndromes	categorical	icd10	361194	0	359450	1744	NA	NA
G47	Sleep disorders	Nervous	ICD10/FinnGen	Diagnoses - main ICD10: G47 Sleep disorders	categorical	icd10	361194	0	358471	2723	NA	NA
G50	Disorders of trigeminal nerve	Nervous	ICD10/FinnGen	Diagnoses - main ICD10: G50 Disorders of trigeminal nerve	categorical	icd10	361194	0	360982	212	NA	NA
G51	Facial nerve disorders	Nervous	ICD10/FinnGen	Diagnoses - main ICD10: G51 Facial nerve disorders	categorical	icd10	361194	0	360819	375	NA	NA
G54	Nerve root and plexus disorders	Nervous	ICD10/FinnGen	Diagnoses - main ICD10: G54 Nerve root and plexus disorders	categorical	icd10	361194	0	361051	143	NA	NA
G56	Mononeuropathies of upper limb	Nervous	ICD10/FinnGen	Diagnoses - main ICD10: G56 Mononeuropathies of upper limb	categorical	icd10	361194	0	353064	8130	NA	NA
G57	Mononeuropathies of lower limb	Nervous	ICD10/FinnGen	Diagnoses - main ICD10: G57 Mononeuropathies of lower limb	categorical	icd10	361194	0	360083	1111	NA	NA
G6_ALS	Motor neuron disease *	Nervous	ICD10/FinnGen	Motor neuron disease	categorical	finngen	361194	0	361027	167	NA	NA
G6_BELLPA	Bell's palsy *	Nervous	ICD10/FinnGen	Bell's palsy	categorical	finngen	361194	0	360856	338	NA	NA
G6_CPETAL	Cerebral palsy and other paralytic syndromes *	Nervous	ICD10/FinnGen	Cerebral palsy and other paralytic syndromes	categorical	finngen	361194	0	360610	584	NA	NA
G6_DEMYEL	Demyelenating diseases of the central nervous system *	Nervous	ICD10/FinnGen	Demyelenating diseases of the central nervous system	categorical	finngen	361194	0	360406	788	NA	NA
G6_GUILBAR	Guillain-Barre syndrome *	Nervous	ICD10/FinnGen	Guillain-Barre syndrome	categorical	finngen	361194	0	361039	155	NA	NA
G6_HYDROCEPH	Hydrocephalus *	Nervous	ICD10/FinnGen	Hydrocephalus	categorical	finngen	361194	0	361081	113	NA	NA
G6_MYONEU	Diseases of the myoneural junction and muscle *	Nervous	ICD10/FinnGen	Diseases of the myoneural junction and muscle	categorical	finngen	361194	0	360960	234	NA	NA
G6_TRINEU	Trigeminal neuralgia *	Nervous	ICD10/FinnGen	Trigeminal neuralgia	categorical	finngen	361194	0	361005	189	NA	NA
G6_XTRAPYR	Extrapyramidal and movement disorders *	Nervous	ICD10/FinnGen	Extrapyramidal and movement disorders	categorical	finngen	361194	0	360714	480	NA	NA
G61	Inflammatory polyneuropathy	Nervous	ICD10/FinnGen	Diagnoses - main ICD10: G61 Inflammatory polyneuropathy	categorical	icd10	361194	0	360988	206	NA	NA
G62	Other polyneuropathies	Nervous	ICD10/FinnGen	Diagnoses - main ICD10: G62 Other polyneuropathies	categorical	icd10	361194	0	360902	292	NA	NA
G81	Hemiplegia	Nervous	ICD10/FinnGen	Diagnoses - main ICD10: G81 Hemiplegia	categorical	icd10	361194	0	360903	291	NA	NA
GLOMER_NEPHRITIS	Glomerulonephritis *	Genitourinary	ICD10/FinnGen	Glomerulonephritis	categorical	finngen	361194	0	360565	629	NA	NA
H00	Hordeolum and chalazion	Eye	ICD10/FinnGen	Diagnoses - main ICD10: H00 Hordeolum and chalazion	categorical	icd10	361194	0	359727	1467	NA	NA
H04	Disorders of lachrymal system	Eye	ICD10/FinnGen	Diagnoses - main ICD10: H04 Disorders of lachrymal system	categorical	icd10	361194	0	359718	1476	NA	NA
H05	Disorders of orbit	Eye	ICD10/FinnGen	Diagnoses - main ICD10: H05 Disorders of orbit	categorical	icd10	361194	0	361052	142	NA	NA
H25	Senile cataract	Eye	ICD10/FinnGen	Diagnoses - main ICD10: H25 Senile cataract	categorical	icd10	361194	0	354862	6332	NA	NA
H33	Retinal detachments and breaks	Eye	ICD10/FinnGen	Diagnoses - main ICD10: H33 Retinal detachments and breaks	categorical	icd10	361194	0	358523	2671	NA	NA
H34	Retinal vascular occlusions	Eye	ICD10/FinnGen	Diagnoses - main ICD10: H34 Retinal vascular occlusions	categorical	icd10	361194	0	360891	303	NA	NA
H40	Glaucoma	Eye	ICD10/FinnGen	Diagnoses - main ICD10: H40 Glaucoma	categorical	icd10	361194	0	359479	1715	NA	NA
H43	Disorders of vitreous body	Eye	ICD10/FinnGen	Diagnoses - main ICD10: H43 Disorders of vitreous body	categorical	icd10	361194	0	360746	448	NA	NA
H49	Paralytic strabismus	Eye	ICD10/FinnGen	Diagnoses - main ICD10: H49 Paralytic strabismus	categorical	icd10	361194	0	361059	135	NA	NA
H50	Other strabismus	Eye	ICD10/FinnGen	Diagnoses - main ICD10: H50 Other strabismus	categorical	icd10	361194	0	360553	641	NA	NA
H52	Disorders of refraction and accommodation	Eye	ICD10/FinnGen	Diagnoses - main ICD10: H52 Disorders of refraction and accommodation	categorical	icd10	361194	0	361008	186	NA	NA
H53	Visual disturbances	Eye	ICD10/FinnGen	Diagnoses - main ICD10: H53 Visual disturbances	categorical	icd10	361194	0	360634	560	NA	NA
H60	Otitis externa	Eye	ICD10/FinnGen	Diagnoses - main ICD10: H60 Otitis externa	categorical	icd10	361194	0	360892	302	NA	NA
H65	Nonsuppurative otitis media	Eye	ICD10/FinnGen	Diagnoses - main ICD10: H65 Nonsuppurative otitis media	categorical	icd10	361194	0	360413	781	NA	NA
H66	Suppurative and unspecified otitis media	Eye	ICD10/FinnGen	Diagnoses - main ICD10: H66 Suppurative and unspecified otitis media	categorical	icd10	361194	0	360747	447	NA	NA
H7_BCKRNDRETINOPAT	Background retinopathy and retinal vascular changes *	Eye	ICD10/FinnGen	Background retinopathy and retinal vascular changes	categorical	finngen	361194	0	361086	108	NA	NA
H7_CONVERSTRAB	Convergent concomitant strabismus *	Eye	ICD10/FinnGen	Convergent concomitant strabismus	categorical	finngen	361194	0	361056	138	NA	NA
H7_DIVERGSTRAB	Divergent concomitant strabismus *	Eye	ICD10/FinnGen	Divergent concomitant strabismus	categorical	finngen	361194	0	360918	276	NA	NA
H7_ECTROPION	Ectropion of eyelid *	Eye	ICD10/FinnGen	Ectropion of eyelid	categorical	finngen	361194	0	360877	317	NA	NA
H7_ENTROPION	Entropion and trichiasis of eyelid *	Eye	ICD10/FinnGen	Entropion and trichiasis of eyelid	categorical	finngen	361194	0	360642	552	NA	NA
H7_EPIPHORA	Epiphora *	Eye	ICD10/FinnGen	Epiphora	categorical	finngen	361194	0	360602	592	NA	NA
H7_GLAUCCLOSEPRIM	Primary angle-closure glaucoma *	Eye	ICD10/FinnGen	Primary angle-closure glaucoma	categorical	finngen	361194	0	360732	462	NA	NA
H7_GLAUCPRIMOPEN	Primary open-angle glaucoma *	Eye	ICD10/FinnGen	Primary open-angle glaucoma	categorical	finngen	361194	0	360664	530	NA	NA
H7_LACRIMALSYSTEM	Disorders of lacrimal system *	Eye	ICD10/FinnGen	Disorders of lacrimal system	categorical	finngen	361194	0	359639	1555	NA	NA
H7_MACULADEGEN	Degeneration of macula and posterior pole *	Eye	ICD10/FinnGen	Degeneration of macula and posterior pole	categorical	finngen	361194	0	360181	1013	NA	NA
H7_PTERYGIUM	Pterygium *	Eye	ICD10/FinnGen	Pterygium	categorical	finngen	361194	0	361070	124	NA	NA
H7_RETINALBREAK	Retinal breaks without detachment *	Eye	ICD10/FinnGen	Retinal breaks without detachment	categorical	finngen	361194	0	360376	818	NA	NA
H7_RETINALDETACHBREAK	Retinal detachment with retinal break *	Eye	ICD10/FinnGen	Retinal detachment with retinal break	categorical	finngen	361194	0	359996	1198	NA	NA
H7_STENOLACRI	Stenosis and insufficiency of lacrimal passages *	Eye	ICD10/FinnGen	Stenosis and insufficiency of lacrimal passages	categorical	finngen	361194	0	360372	822	NA	NA
H7_VITRHAEMORR	Vitreous haemorrhage *	Eye	ICD10/FinnGen	Vitreous haemorrhage	categorical	finngen	361194	0	360938	256	NA	NA
H7_XANTHELASMA	Xanthelasma of eyelid *	Eye	ICD10/FinnGen	Xanthelasma of eyelid	categorical	finngen	361194	0	361041	153	NA	NA
H71	Cholesteatoma of middle ear	Ear	ICD10/FinnGen	Diagnoses - main ICD10: H71 Cholesteatoma of middle ear	categorical	icd10	361194	0	360864	330	NA	NA
H74	Other disorders of middle ear and mastoid	Ear	ICD10/FinnGen	Diagnoses - main ICD10: H74 Other disorders of middle ear and mastoid	categorical	icd10	361194	0	360961	233	NA	NA
H8_BPV	Benign paroxysmal vertigo *	Ear	ICD10/FinnGen	Benign paroxysmal vertigo	categorical	finngen	361194	0	361046	148	NA	NA
H8_CHRON_SUPOTITIS	Chronic suppurative otitis media *	Ear	ICD10/FinnGen	Chronic suppurative otitis media	categorical	finngen	361194	0	360989	205	NA	NA
H8_HL_CON_NAS	Conductive hearing loss, unspecified *	Ear	ICD10/FinnGen	Conductive hearing loss, unspecified	categorical	finngen	361194	0	361037	157	NA	NA
H8_HL_SEN_NAS	Sensorineural hearing loss *	Ear	ICD10/FinnGen	Sensorineural hearing loss	categorical	finngen	361194	0	361090	104	NA	NA
H8_LABYRINTHITIS	Labyrinthitis *	Ear	ICD10/FinnGen	Labyrinthitis	categorical	finngen	361194	0	360677	517	NA	NA
H8_MENIERE	M√©ni√®re disease *	Ear	ICD10/FinnGen	M√©ni√®re disease	categorical	finngen	361194	0	361072	122	NA	NA
H8_OTORRHOEA	Otorrhoea *	Ear	ICD10/FinnGen	Otorrhoea	categorical	finngen	361194	0	361052	142	NA	NA
H8_PERCHRONDR	Perichondritis of external ear *	Ear	ICD10/FinnGen	Perichondritis of external ear	categorical	finngen	361194	0	360920	274	NA	NA
H80	Otosclerosis	Ear	ICD10/FinnGen	Diagnoses - main ICD10: H80 Otosclerosis	categorical	icd10	361194	0	360973	221	NA	NA
H81	Disorders of vestibular function	Ear	ICD10/FinnGen	Diagnoses - main ICD10: H81 Disorders of vestibular function	categorical	icd10	361194	0	360853	341	NA	NA
H90	Conductive and sensorineural hearing loss	Ear	ICD10/FinnGen	Diagnoses - main ICD10: H90 Conductive and sensorineural hearing loss	categorical	icd10	361194	0	360912	282	NA	NA
H91	Other hearing loss	Ear	ICD10/FinnGen	Diagnoses - main ICD10: H91 Other hearing loss	categorical	icd10	361194	0	360804	390	NA	NA
H92	Otalgia and effusion of ear	Ear	ICD10/FinnGen	Diagnoses - main ICD10: H92 Otalgia and effusion of ear	categorical	icd10	361194	0	360943	251	NA	NA
I10	Essential (primary) hypertension	Circulatory	ICD10/FinnGen	Diagnoses - main ICD10: I10 Essential (primary) hypertension	categorical	icd10	361194	0	360407	787	NA	NA
I12	Hypertensive renal disease	Circulatory	ICD10/FinnGen	Diagnoses - main ICD10: I12 Hypertensive renal disease	categorical	icd10	361194	0	361018	176	NA	NA
I20	Angina pectoris	Circulatory	ICD10/FinnGen	Diagnoses - main ICD10: I20 Angina pectoris	categorical	icd10	361194	0	354948	6246	NA	NA
I21	Acute myocardial infarction	Circulatory	ICD10/FinnGen	Diagnoses - main ICD10: I21 Acute myocardial infarction	categorical	icd10	361194	0	355246	5948	NA	NA
I22	Subsequent myocardial infarction	Circulatory	ICD10/FinnGen	Diagnoses - main ICD10: I22 Subsequent myocardial infarction	categorical	icd10	361194	0	360730	464	NA	NA
I25	Chronic ischaemic heart disease	Circulatory	ICD10/FinnGen	Diagnoses - main ICD10: I25 Chronic ischaemic heart disease	categorical	icd10	361194	0	348425	12769	NA	NA
I26	Pulmonary embolism	Circulatory	ICD10/FinnGen	Diagnoses - main ICD10: I26 Pulmonary embolism	categorical	icd10	361194	0	359076	2118	NA	NA
I30	Acute pericarditis	Circulatory	ICD10/FinnGen	Diagnoses - main ICD10: I30 Acute pericarditis	categorical	icd10	361194	0	361058	136	NA	NA
I31	Other diseases of pericardium	Circulatory	ICD10/FinnGen	Diagnoses - main ICD10: I31 Other diseases of pericardium	categorical	icd10	361194	0	360812	382	NA	NA
I33	Acute and subacute endocarditis	Circulatory	ICD10/FinnGen	Diagnoses - main ICD10: I33 Acute and subacute endocarditis	categorical	icd10	361194	0	361061	133	NA	NA
I34	Nonrheumatic mitral valve disorders	Circulatory	ICD10/FinnGen	Diagnoses - main ICD10: I34 Nonrheumatic mitral valve disorders	categorical	icd10	361194	0	360642	552	NA	NA
I35	Nonrheumatic aortic valve disorders	Circulatory	ICD10/FinnGen	Diagnoses - main ICD10: I35 Nonrheumatic aortic valve disorders	categorical	icd10	361194	0	360293	901	NA	NA
I42	Cardiomyopathy	Circulatory	ICD10/FinnGen	Diagnoses - main ICD10: I42 Cardiomyopathy	categorical	icd10	361194	0	360715	479	NA	NA
I44	Atrioventricular and left bundle-branch block	Circulatory	ICD10/FinnGen	Diagnoses - main ICD10: I44 Atrioventricular and left bundle-branch block	categorical	icd10	361194	0	360543	651	NA	NA
I46	Cardiac arrest	Circulatory	ICD10/FinnGen	Diagnoses - main ICD10: I46 Cardiac arrest	categorical	icd10	361194	0	361027	167	NA	NA
I47	Paroxysmal tachycardia	Circulatory	ICD10/FinnGen	Diagnoses - main ICD10: I47 Paroxysmal tachycardia	categorical	icd10	361194	0	359509	1685	NA	NA
I48	Atrial fibrillation and flutter	Circulatory	ICD10/FinnGen	Diagnoses - main ICD10: I48 Atrial fibrillation and flutter	categorical	icd10	361194	0	354838	6356	NA	NA
I50	Heart failure	Circulatory	ICD10/FinnGen	Diagnoses - main ICD10: I50 Heart failure	categorical	icd10	361194	0	360106	1088	NA	NA
I60	Subarachnoid haemorrhage	Circulatory	ICD10/FinnGen	Diagnoses - main ICD10: I60 Subarachnoid haemorrhage	categorical	icd10	361194	0	360552	642	NA	NA
I61	Intracerebral haemorrhage	Circulatory	ICD10/FinnGen	Diagnoses - main ICD10: I61 Intracerebral haemorrhage	categorical	icd10	361194	0	360701	493	NA	NA
I63	Cerebral infarction	Circulatory	ICD10/FinnGen	Diagnoses - main ICD10: I63 Cerebral infarction	categorical	icd10	361194	0	358841	2353	NA	NA
I64	Stroke, not specified as haemorrhage or infarction	Circulatory	ICD10/FinnGen	Diagnoses - main ICD10: I64 Stroke, not specified as haemorrhage or infarction	categorical	icd10	361194	0	360452	742	NA	NA
I65	Occlusion and stenosis of precerebral arteries, not resulting in cerebral infarction	Circulatory	ICD10/FinnGen	Diagnoses - main ICD10: I65 Occlusion and stenosis of precerebral arteries, not resulting in cerebral infarction	categorical	icd10	361194	0	360734	460	NA	NA
I70	Atherosclerosis	Circulatory	ICD10/FinnGen	Diagnoses - main ICD10: I70 Atherosclerosis	categorical	icd10	361194	0	360628	566	NA	NA
I71	Aortic aneurysm and dissection	Circulatory	ICD10/FinnGen	Diagnoses - main ICD10: I71 Aortic aneurysm and dissection	categorical	icd10	361194	0	360630	564	NA	NA
I74	Arterial embolism and thrombosis	Circulatory	ICD10/FinnGen	Diagnoses - main ICD10: I74 Arterial embolism and thrombosis	categorical	icd10	361194	0	360684	510	NA	NA
I77	Other disorders of arteries and arterioles	Circulatory	ICD10/FinnGen	Diagnoses - main ICD10: I77 Other disorders of arteries and arterioles	categorical	icd10	361194	0	360520	674	NA	NA
I80	Phlebitis and thrombophlebitis	Circulatory	ICD10/FinnGen	Diagnoses - main ICD10: I80 Phlebitis and thrombophlebitis	categorical	icd10	361194	0	358905	2289	NA	NA
I82	Other venous embolism and thrombosis	Circulatory	ICD10/FinnGen	Diagnoses - main ICD10: I82 Other venous embolism and thrombosis	categorical	icd10	361194	0	361049	145	NA	NA
I83	Varicose veins of lower extremities	Circulatory	ICD10/FinnGen	Diagnoses - main ICD10: I83 Varicose veins of lower extremities	categorical	icd10	361194	0	352431	8763	NA	NA
I84	Haemorrhoids	Circulatory	ICD10/FinnGen	Diagnoses - main ICD10: I84 Haemorrhoids	categorical	icd10	361194	0	349092	12102	NA	NA
I85	Oesophageal varices	Circulatory	ICD10/FinnGen	Diagnoses - main ICD10: I85 Oesophageal varices	categorical	icd10	361194	0	360913	281	NA	NA
I86	Varicose veins of other sites	Circulatory	ICD10/FinnGen	Diagnoses - main ICD10: I86 Varicose veins of other sites	categorical	icd10	361194	0	360972	222	NA	NA
I9_ANEURYSM	Cerebral aneurysm, nonruptured *	Circulatory	ICD10/FinnGen	Cerebral aneurysm, nonruptured	categorical	finngen	361194	0	360969	225	NA	NA
I9_AORTANEUR	Aortic aneurysm *	Circulatory	ICD10/FinnGen	Aortic aneurysm	categorical	finngen	361194	0	360605	589	NA	NA
I9_AORTDIS	Dissection of aorta *	Circulatory	ICD10/FinnGen	Dissection of aorta	categorical	finngen	361194	0	361065	129	NA	NA
I9_ARTEMBTHRLOW	Arterial embolism and thrombosis of lower extremity artery *	Circulatory	ICD10/FinnGen	Arterial embolism and thrombosis of lower extremity artery	categorical	finngen	361194	0	360832	362	NA	NA
I9_AVBLOCK	AV-block *	Circulatory	ICD10/FinnGen	AV-block	categorical	finngen	361194	0	360585	609	NA	NA
I9_CHD	Major coronary heart disease event *	Circulatory	ICD10/FinnGen	Major coronary heart disease event	categorical	finngen	361194	0	351037	10157	NA	NA
I9_CONDUCTIO	Conduction disorders *	Circulatory	ICD10/FinnGen	Conduction disorders	categorical	finngen	361194	0	360139	1055	NA	NA
I9_CORATHER	Coronary atherosclerosis *	Circulatory	ICD10/FinnGen	Coronary atherosclerosis	categorical	finngen	361194	0	346860	14334	NA	NA
I9_DISVEINLYMPH	Diseases of veins, lymphatic vessels and lymph nodes, not elsewhere classified *	Circulatory	ICD10/FinnGen	Diseases of veins, lymphatic vessels and lymph nodes, not elsewhere classified	categorical	finngen	361194	0	349327	11867	NA	NA
I9_HYPERTENSION	Hypertensive diseases *	Circulatory	ICD10/FinnGen	Hypertensive diseases	categorical	finngen	361194	0	359881	1313	NA	NA
I9_HYPTENS	Hypertension *	Circulatory	ICD10/FinnGen	Hypertension	categorical	finngen	361194	0	359957	1237	NA	NA
I9_HYPTENSHR	Hypertensive heart and/or renal disease *	Circulatory	ICD10/FinnGen	Hypertensive heart and/or renal disease	categorical	finngen	361194	0	360818	376	NA	NA
I9_IHD	Ischaemic heart disease, wide definition *	Circulatory	ICD10/FinnGen	Ischaemic heart disease, wide definition	categorical	finngen	361194	0	340337	20857	NA	NA
I9_INTRACRA	Nontraumatic intracranial haemmorrhage *	Circulatory	ICD10/FinnGen	Nontraumatic intracranial haemmorrhage	categorical	finngen	361194	0	359941	1253	NA	NA
I9_NONRHEVALV	Non-rheumatic valve diseases *	Circulatory	ICD10/FinnGen	Non-rheumatic valve diseases	categorical	finngen	361194	0	359588	1606	NA	NA
I9_PAD	Peripheral artery disease *	Circulatory	ICD10/FinnGen	Peripheral artery disease	categorical	finngen	361194	0	359964	1230	NA	NA
I9_PHLETHROMBDVTLOW	DVT of lower extremities *	Circulatory	ICD10/FinnGen	DVT of lower extremities	categorical	finngen	361194	0	359078	2116	NA	NA
I9_RHEUFEV	Rheumatic fever incl heart disease *	Circulatory	ICD10/FinnGen	Rheumatic fever incl heart disease	categorical	finngen	361194	0	360760	434	NA	NA
I9_RHEUVALV	Rheumatic valve diseases *	Circulatory	ICD10/FinnGen	Rheumatic valve diseases	categorical	finngen	361194	0	360767	427	NA	NA
I9_STR	Stroke, excluding SAH *	Circulatory	ICD10/FinnGen	Stroke, excluding SAH	categorical	finngen	361194	0	357362	3832	NA	NA
I9_STR_EXH	Ischaemic Stroke, excluding all haemorrhages *	Circulatory	ICD10/FinnGen	Ischaemic Stroke, excluding all haemorrhages	categorical	finngen	361194	0	357880	3314	NA	NA
I9_STR_SAH	Stroke, including SAH *	Circulatory	ICD10/FinnGen	Stroke, including SAH	categorical	finngen	361194	0	356710	4484	NA	NA
I9_UAP	Unstable angina pectoris *	Circulatory	ICD10/FinnGen	Unstable angina pectoris	categorical	finngen	361194	0	357755	3439	NA	NA
I9_VASCINT	Vascular diseases of the intestine *	Circulatory	ICD10/FinnGen	Vascular diseases of the intestine	categorical	finngen	361194	0	360922	272	NA	NA
I9_VTE	Venous thromboembolism *	Circulatory	ICD10/FinnGen	Venous thromboembolism	categorical	finngen	361194	0	356574	4620	NA	NA
I95	Hypotension	Circulatory	ICD10/FinnGen	Diagnoses - main ICD10: I95 Hypotension	categorical	icd10	361194	0	360628	566	NA	NA
ILD_DIFF_DG	ILD differential diagnosis *	Respiratory	ICD10/FinnGen	ILD differential diagnosis	categorical	finngen	361194	0	334484	26710	NA	NA
INFLUENZA	All influenza (not pneumonia) *	Infectious disease	ICD10/FinnGen	All influenza (not pneumonia)	categorical	finngen	361194	0	361047	147	NA	NA
IPF	Idiopathic pulmonary fibrosis (attempt to specificity) *	Respiratory	ICD10/FinnGen	Idiopathic pulmonary fibrosis (attempt to specificity)	categorical	finngen	361194	0	360856	338	NA	NA
J01	Acute sinusitis	Respiratory	ICD10/FinnGen	Diagnoses - main ICD10: J01 Acute sinusitis	categorical	icd10	361194	0	361082	112	NA	NA
J02	Acute pharyngitis	Respiratory	ICD10/FinnGen	Diagnoses - main ICD10: J02 Acute pharyngitis	categorical	icd10	361194	0	360853	341	NA	NA
J03	Acute tonsillitis	Respiratory	ICD10/FinnGen	Diagnoses - main ICD10: J03 Acute tonsillitis	categorical	icd10	361194	0	360789	405	NA	NA
J06	Acute upper respiratory infections of multiple and unspecified sites	Respiratory	ICD10/FinnGen	Diagnoses - main ICD10: J06 Acute upper respiratory infections of multiple and unspecified sites	categorical	icd10	361194	0	360838	356	NA	NA
J10_EXTERLUNG	Lung diseases due to external agents *	Respiratory	ICD10/FinnGen	Lung diseases due to external agents	categorical	finngen	361194	0	360913	281	NA	NA
J13	Pneumonia due to Streptococcus pneumoniae	Respiratory	ICD10/FinnGen	Diagnoses - main ICD10: J13 Pneumonia due to Streptococcus pneumoniae	categorical	icd10	361194	0	361025	169	NA	NA
J15	Bacterial pneumonia, not elsewhere classified	Respiratory	ICD10/FinnGen	Diagnoses - main ICD10: J15 Bacterial pneumonia, not elsewhere classified	categorical	icd10	361194	0	360968	226	NA	NA
J18	Pneumonia, organism unspecified	Respiratory	ICD10/FinnGen	Diagnoses - main ICD10: J18 Pneumonia, organism unspecified	categorical	icd10	361194	0	356564	4630	NA	NA
J20	Acute bronchitis	Respiratory	ICD10/FinnGen	Diagnoses - main ICD10: J20 Acute bronchitis	categorical	icd10	361194	0	361092	102	NA	NA
J22	Unspecified acute lower respiratory infection	Respiratory	ICD10/FinnGen	Diagnoses - main ICD10: J22 Unspecified acute lower respiratory infection	categorical	icd10	361194	0	358054	3140	NA	NA
J31	Chronic rhinitis, nasopharyngitis and pharyngitis	Respiratory	ICD10/FinnGen	Diagnoses - main ICD10: J31 Chronic rhinitis, nasopharyngitis and pharyngitis	categorical	icd10	361194	0	360903	291	NA	NA
J32	Chronic sinusitis	Respiratory	ICD10/FinnGen	Diagnoses - main ICD10: J32 Chronic sinusitis	categorical	icd10	361194	0	360015	1179	NA	NA
J33	Nasal polyp	Respiratory	ICD10/FinnGen	Diagnoses - main ICD10: J33 Nasal polyp	categorical	icd10	361194	0	358987	2207	NA	NA
J35	Chronic diseases of tonsils and adenoids	Respiratory	ICD10/FinnGen	Diagnoses - main ICD10: J35 Chronic diseases of tonsils and adenoids	categorical	icd10	361194	0	360500	694	NA	NA
J36	Peritonsillar abscess	Respiratory	ICD10/FinnGen	Diagnoses - main ICD10: J36 Peritonsillar abscess	categorical	icd10	361194	0	360856	338	NA	NA
J38	Diseases of vocal cords and larynx, not elsewhere classified	Respiratory	ICD10/FinnGen	Diagnoses - main ICD10: J38 Diseases of vocal cords and larynx, not elsewhere classified	categorical	icd10	361194	0	360026	1168	NA	NA
J40	Bronchitis, not specified as acute or chronic	Respiratory	ICD10/FinnGen	Diagnoses - main ICD10: J40 Bronchitis, not specified as acute or chronic	categorical	icd10	361194	0	361040	154	NA	NA
J43	Emphysema	Respiratory	ICD10/FinnGen	Diagnoses - main ICD10: J43 Emphysema	categorical	icd10	361194	0	361065	129	NA	NA
J45	Asthma	Respiratory	ICD10/FinnGen	Diagnoses - main ICD10: J45 Asthma	categorical	icd10	361194	0	359501	1693	NA	NA
J46	Status asthmaticus	Respiratory	ICD10/FinnGen	Diagnoses - main ICD10: J46 Status asthmaticus	categorical	icd10	361194	0	361014	180	NA	NA
J47	Bronchiectasis	Respiratory	ICD10/FinnGen	Diagnoses - main ICD10: J47 Bronchiectasis	categorical	icd10	361194	0	360801	393	NA	NA
J69	Pneumonitis due to solids and liquids	Respiratory	ICD10/FinnGen	Diagnoses - main ICD10: J69 Pneumonitis due to solids and liquids	categorical	icd10	361194	0	361051	143	NA	NA
J86	Pyothorax	Respiratory	ICD10/FinnGen	Diagnoses - main ICD10: J86 Pyothorax	categorical	icd10	361194	0	361033	161	NA	NA
J90	Pleural effusion, not elsewhere classified	Respiratory	ICD10/FinnGen	Diagnoses - main ICD10: J90 Pleural effusion, not elsewhere classified	categorical	icd10	361194	0	360161	1033	NA	NA
J93	Pneumothorax	Respiratory	ICD10/FinnGen	Diagnoses - main ICD10: J93 Pneumothorax	categorical	icd10	361194	0	360886	308	NA	NA
J96	Respiratory failure, not elsewhere classified	Respiratory	ICD10/FinnGen	Diagnoses - main ICD10: J96 Respiratory failure, not elsewhere classified	categorical	icd10	361194	0	361000	194	NA	NA
K00	Disorders of tooth development and eruption	Digestive	ICD10/FinnGen	Diagnoses - main ICD10: K00 Disorders of tooth development and eruption	categorical	icd10	361194	0	361071	123	NA	NA
K01	Embedded and impacted teeth	Digestive	ICD10/FinnGen	Diagnoses - main ICD10: K01 Embedded and impacted teeth	categorical	icd10	361194	0	359751	1443	NA	NA
K02	Dental caries	Digestive	ICD10/FinnGen	Diagnoses - main ICD10: K02 Dental caries	categorical	icd10	361194	0	359084	2110	NA	NA
K04	Diseases of pulp and periapical tissues	Digestive	ICD10/FinnGen	Diagnoses - main ICD10: K04 Diseases of pulp and periapical tissues	categorical	icd10	361194	0	359585	1609	NA	NA
K05	Gingivitis and periodontal diseases	Digestive	ICD10/FinnGen	Diagnoses - main ICD10: K05 Gingivitis and periodontal diseases	categorical	icd10	361194	0	360736	458	NA	NA
K07	Dentofacial anomalies [including malocclusion]	Digestive	ICD10/FinnGen	Diagnoses - main ICD10: K07 Dentofacial anomalies [including malocclusion]	categorical	icd10	361194	0	360784	410	NA	NA
K09	Cysts of oral region, not elsewhere classified	Digestive	ICD10/FinnGen	Diagnoses - main ICD10: K09 Cysts of oral region, not elsewhere classified	categorical	icd10	361194	0	360907	287	NA	NA
K10	Other diseases of jaws	Digestive	ICD10/FinnGen	Diagnoses - main ICD10: K10 Other diseases of jaws	categorical	icd10	361194	0	361006	188	NA	NA
K11	Diseases of salivary glands	Digestive	ICD10/FinnGen	Diagnoses - main ICD10: K11 Diseases of salivary glands	categorical	icd10	361194	0	360436	758	NA	NA
K11_ACHAL	Achalasia of cardia *	Circulatory	ICD10/FinnGen	Achalasia of cardia	categorical	finngen	361194	0	361075	119	NA	NA
K11_ACUTGASTR	Acute gastritis *	Digestive	ICD10/FinnGen	Acute gastritis	categorical	finngen	361194	0	360600	594	NA	NA
K11_ADHE	Intestinal adhesions without obstruction *	Digestive	ICD10/FinnGen	Intestinal adhesions without obstruction	categorical	finngen	361194	0	360550	644	NA	NA
K11_APPENDIX	Diseases of appendix *	Digestive	ICD10/FinnGen	Diseases of appendix	categorical	finngen	361194	0	358241	2953	NA	NA
K11_APPENDOTH	Other appendicitis *	Digestive	ICD10/FinnGen	Other appendicitis	categorical	finngen	361194	0	360768	426	NA	NA
K11_BARRET	Barret oesophagus *	Digestive	ICD10/FinnGen	Barret oesophagus	categorical	finngen	361194	0	359403	1791	NA	NA
K11_CHOLANGI	Cholangitis (sclerosing) *	Digestive	ICD10/FinnGen	Cholangitis (sclerosing)	categorical	finngen	361194	0	360907	287	NA	NA
K11_CHRONGASTR	Chronic gastritis *	Digestive	ICD10/FinnGen	Chronic gastritis	categorical	finngen	361194	0	359404	1790	NA	NA
K11_CHRONPANC	Chronic pancreatitis *	Digestive	ICD10/FinnGen	Chronic pancreatitis	categorical	finngen	361194	0	360948	246	NA	NA
K11_COELIAC	Coeliac disease *	Digestive	ICD10/FinnGen	Coeliac disease	categorical	finngen	361194	0	360352	842	NA	NA
K11_GALLBILPANC	Disorders of gallbladder, biliary tract and pancreas *	Digestive	ICD10/FinnGen	Disorders of gallbladder, biliary tract and pancreas	categorical	finngen	361194	0	347272	13922	NA	NA
K11_GASTRODUOULC	Gastroduodenal ulcer *	Digestive	ICD10/FinnGen	Gastroduodenal ulcer	categorical	finngen	361194	0	357727	3467	NA	NA
K11_GIBLEEDING	GI-bleeding *	Digestive	ICD10/FinnGen	GI-bleeding	categorical	finngen	361194	0	355959	5235	NA	NA
K11_ILEUS	Paralytic ileus and intestinal obstruction *	Digestive	ICD10/FinnGen	Paralytic ileus and intestinal obstruction	categorical	finngen	361194	0	359092	2102	NA	NA
K11_IMPACT	Impaction of intestines *	Digestive	ICD10/FinnGen	Impaction of intestines	categorical	finngen	361194	0	361069	125	NA	NA
K11_LIVER	Diseases of liver *	Digestive	ICD10/FinnGen	Diseases of liver	categorical	finngen	361194	0	359531	1663	NA	NA
K11_OESOBST	Oesophageal obstruction *	Digestive	ICD10/FinnGen	Oesophageal obstruction	categorical	finngen	361194	0	360200	994	NA	NA
K11_OESULC	Ulcer of oesophagus *	Digestive	ICD10/FinnGen	Ulcer of oesophagus	categorical	finngen	361194	0	358096	3098	NA	NA
K11_PERITON	Diseases of peritoneum *	Digestive	ICD10/FinnGen	Diseases of peritoneum	categorical	finngen	361194	0	360429	765	NA	NA
K11_VOLVU	Volvulus *	Digestive	ICD10/FinnGen	Volvulus	categorical	finngen	361194	0	360974	220	NA	NA
K12	Stomatitis and related lesions	Digestive	ICD10/FinnGen	Diagnoses - main ICD10: K12 Stomatitis and related lesions	categorical	icd10	361194	0	360923	271	NA	NA
K14	Diseases of tongue	Digestive	ICD10/FinnGen	Diagnoses - main ICD10: K14 Diseases of tongue	categorical	icd10	361194	0	360351	843	NA	NA
K20	Oesophagitis	Digestive	ICD10/FinnGen	Diagnoses - main ICD10: K20 Oesophagitis	categorical	icd10	361194	0	356395	4799	NA	NA
K21	Gastro-oesophageal reflux disease	Digestive	ICD10/FinnGen	Diagnoses - main ICD10: K21 Gastro-oesophageal reflux disease	categorical	icd10	361194	0	350451	10743	NA	NA
K25	Gastric ulcer	Digestive	ICD10/FinnGen	Diagnoses - main ICD10: K25 Gastric ulcer	categorical	icd10	361194	0	359360	1834	NA	NA
K26	Duodenal ulcer	Digestive	ICD10/FinnGen	Diagnoses - main ICD10: K26 Duodenal ulcer	categorical	icd10	361194	0	359903	1291	NA	NA
K29	Gastritis and duodenitis	Digestive	ICD10/FinnGen	Diagnoses - main ICD10: K29 Gastritis and duodenitis	categorical	icd10	361194	0	348516	12678	NA	NA
K30	Dyspepsia	Digestive	ICD10/FinnGen	Diagnoses - main ICD10: K30 Dyspepsia	categorical	icd10	361194	0	353608	7586	NA	NA
K35	Acute appendicitis	Digestive	ICD10/FinnGen	Diagnoses - main ICD10: K35 Acute appendicitis	categorical	icd10	361194	0	358790	2404	NA	NA
K37	Unspecified appendicitis	Digestive	ICD10/FinnGen	Diagnoses - main ICD10: K37 Unspecified appendicitis	categorical	icd10	361194	0	360839	355	NA	NA
K40	Inguinal hernia	Digestive	ICD10/FinnGen	Diagnoses - main ICD10: K40 Inguinal hernia	categorical	icd10	361194	0	348047	13147	NA	NA
K41	Femoral hernia	Digestive	ICD10/FinnGen	Diagnoses - main ICD10: K41 Femoral hernia	categorical	icd10	361194	0	360728	466	NA	NA
K42	Umbilical hernia	Digestive	ICD10/FinnGen	Diagnoses - main ICD10: K42 Umbilical hernia	categorical	icd10	361194	0	358666	2528	NA	NA
K43	Ventral hernia	Digestive	ICD10/FinnGen	Diagnoses - main ICD10: K43 Ventral hernia	categorical	icd10	361194	0	358945	2249	NA	NA
K44	Diaphragmatic hernia	Digestive	ICD10/FinnGen	Diagnoses - main ICD10: K44 Diaphragmatic hernia	categorical	icd10	361194	0	353152	8042	NA	NA
K46	Unspecified abdominal hernia	Digestive	ICD10/FinnGen	Diagnoses - main ICD10: K46 Unspecified abdominal hernia	categorical	icd10	361194	0	361088	106	NA	NA
K50	Crohn's disease [regional enteritis]	Digestive	ICD10/FinnGen	Diagnoses - main ICD10: K50 Crohn's disease [regional enteritis]	categorical	icd10	361194	0	360226	968	NA	NA
K51	Ulcerative colitis	Digestive	ICD10/FinnGen	Diagnoses - main ICD10: K51 Ulcerative colitis	categorical	icd10	361194	0	359051	2143	NA	NA
K52	Other non-infective gastro-enteritis and colitis	Digestive	ICD10/FinnGen	Diagnoses - main ICD10: K52 Other non-infective gastro-enteritis and colitis	categorical	icd10	361194	0	352437	8757	NA	NA
K55	Vascular disorders of intestine	Digestive	ICD10/FinnGen	Diagnoses - main ICD10: K55 Vascular disorders of intestine	categorical	icd10	361194	0	360832	362	NA	NA
K56	Paralytic ileus and intestinal obstruction without hernia	Digestive	ICD10/FinnGen	Diagnoses - main ICD10: K56 Paralytic ileus and intestinal obstruction without hernia	categorical	icd10	361194	0	359343	1851	NA	NA
K57	Diverticular disease of intestine	Digestive	ICD10/FinnGen	Diagnoses - main ICD10: K57 Diverticular disease of intestine	categorical	icd10	361194	0	348532	12662	NA	NA
K58	Irritable bowel syndrome	Digestive	ICD10/FinnGen	Diagnoses - main ICD10: K58 Irritable bowel syndrome	categorical	icd10	361194	0	360073	1121	NA	NA
K60	Fissure and fistula of anal and rectal regions	Digestive	ICD10/FinnGen	Diagnoses - main ICD10: K60 Fissure and fistula of anal and rectal regions	categorical	icd10	361194	0	359085	2109	NA	NA
K61	Abscess of anal and rectal regions	Digestive	ICD10/FinnGen	Diagnoses - main ICD10: K61 Abscess of anal and rectal regions	categorical	icd10	361194	0	360141	1053	NA	NA
K65	Peritonitis	Digestive	ICD10/FinnGen	Diagnoses - main ICD10: K65 Peritonitis	categorical	icd10	361194	0	360950	244	NA	NA
K70	Alcoholic liver disease	Digestive	ICD10/FinnGen	Diagnoses - main ICD10: K70 Alcoholic liver disease	categorical	icd10	361194	0	360850	344	NA	NA
K74	Fibrosis and cirrhosis of liver	Digestive	ICD10/FinnGen	Diagnoses - main ICD10: K74 Fibrosis and cirrhosis of liver	categorical	icd10	361194	0	360942	252	NA	NA
K75	Other inflammatory liver diseases	Digestive	ICD10/FinnGen	Diagnoses - main ICD10: K75 Other inflammatory liver diseases	categorical	icd10	361194	0	360892	302	NA	NA
K80	Cholelithiasis	Digestive	ICD10/FinnGen	Diagnoses - main ICD10: K80 Cholelithiasis	categorical	icd10	361194	0	350674	10520	NA	NA
K81	Cholecystitis	Digestive	ICD10/FinnGen	Diagnoses - main ICD10: K81 Cholecystitis	categorical	icd10	361194	0	359264	1930	NA	NA
K85	Acute pancreatitis	Digestive	ICD10/FinnGen	Diagnoses - main ICD10: K85 Acute pancreatitis	categorical	icd10	361194	0	359902	1292	NA	NA
K91	Postprocedural disorders of digestive system, not elsewhere classified	Digestive	ICD10/FinnGen	Diagnoses - main ICD10: K91 Postprocedural disorders of digestive system, not elsewhere classified	categorical	icd10	361194	0	360500	694	NA	NA
KRA_PSY_ALCOH	Alcohol abuse, main dg *	Mental/behavioral	ICD10/FinnGen	Alcohol abuse, main dg	categorical	finngen	361194	0	360872	322	NA	NA
KRA_PSY_ANXIETY	Anxiety disorders *	Mental/behavioral	ICD10/FinnGen	Anxiety disorders	categorical	finngen	361194	0	360102	1092	NA	NA
KRA_PSY_SUBSTANCE	Substance abuse *	Mental/behavioral	ICD10/FinnGen	Substance abuse	categorical	finngen	361194	0	360362	832	NA	NA
L02	Cutaneous abscess, furuncle and carbuncle	Dermatologic	ICD10/FinnGen	Diagnoses - main ICD10: L02 Cutaneous abscess, furuncle and carbuncle	categorical	icd10	361194	0	359497	1697	NA	NA
L03	Cellulitis	Dermatologic	ICD10/FinnGen	Diagnoses - main ICD10: L03 Cellulitis	categorical	icd10	361194	0	356947	4247	NA	NA
L05	Pilonidal cyst	Dermatologic	ICD10/FinnGen	Diagnoses - main ICD10: L05 Pilonidal cyst	categorical	icd10	361194	0	360800	394	NA	NA
L12_ACTINKERA	Actinic keratosis *	Dermatologic	ICD10/FinnGen	Actinic keratosis	categorical	finngen	361194	0	359845	1349	NA	NA
L12_HIDRADENITISSUP	Hidradenitis suppurativa *	Dermatologic	ICD10/FinnGen	Hidradenitis suppurativa	categorical	finngen	361194	0	361059	135	NA	NA
L12_HYPETROPHICSCAR	Hypertrophic scar *	Dermatologic	ICD10/FinnGen	Hypertrophic scar	categorical	finngen	361194	0	361041	153	NA	NA
L12_LICHENSCLERATROPH	Lichen sclerosus et atrophicus *	Dermatologic	ICD10/FinnGen	Lichen sclerosus et atrophicus	categorical	finngen	361194	0	360924	270	NA	NA
L12_PSORI_ARTHRO	Arthropathic psoriasis *	Dermatologic	ICD10/FinnGen	Arthropathic psoriasis	categorical	finngen	361194	0	360954	240	NA	NA
L12_PYOGENGRANUL	Pyogenic granuloma *	Dermatologic	ICD10/FinnGen	Pyogenic granuloma	categorical	finngen	361194	0	360935	259	NA	NA
L12_SCARCONDITIONS	Scar conditions and fibrosis of skin *	Dermatologic	ICD10/FinnGen	Scar conditions and fibrosis of skin	categorical	finngen	361194	0	359718	1476	NA	NA
L12_URTICARIA	Urticaria *	Dermatologic	ICD10/FinnGen	Urticaria	categorical	finngen	361194	0	361043	151	NA	NA
L27	Dermatitis due to substances taken internally	Dermatologic	ICD10/FinnGen	Diagnoses - main ICD10: L27 Dermatitis due to substances taken internally	categorical	icd10	361194	0	361075	119	NA	NA
L28	Lichen simplex chronicus and prurigo	Dermatologic	ICD10/FinnGen	Diagnoses - main ICD10: L28 Lichen simplex chronicus and prurigo	categorical	icd10	361194	0	361072	122	NA	NA
L29	Pruritus	Dermatologic	ICD10/FinnGen	Diagnoses - main ICD10: L29 Pruritus	categorical	icd10	361194	0	360942	252	NA	NA
L40	Psoriasis	Dermatologic	ICD10/FinnGen	Diagnoses - main ICD10: L40 Psoriasis	categorical	icd10	361194	0	360720	474	NA	NA
L43	Lichen planus	Dermatologic	ICD10/FinnGen	Diagnoses - main ICD10: L43 Lichen planus	categorical	icd10	361194	0	360820	374	NA	NA
L50	Urticaria	Dermatologic	ICD10/FinnGen	Diagnoses - main ICD10: L50 Urticaria	categorical	icd10	361194	0	361051	143	NA	NA
L57	Skin changes due to chronic exposure to nonionising radiation	Dermatologic	ICD10/FinnGen	Diagnoses - main ICD10: L57 Skin changes due to chronic exposure to nonionising radiation	categorical	icd10	361194	0	359747	1447	NA	NA
L60	Nail disorders	Dermatologic	ICD10/FinnGen	Diagnoses - main ICD10: L60 Nail disorders	categorical	icd10	361194	0	360308	886	NA	NA
L71	Rosacea	Dermatologic	ICD10/FinnGen	Diagnoses - main ICD10: L71 Rosacea	categorical	icd10	361194	0	361085	109	NA	NA
L72	Follicular cysts of skin and subcutaneous tissue	Dermatologic	ICD10/FinnGen	Diagnoses - main ICD10: L72 Follicular cysts of skin and subcutaneous tissue	categorical	icd10	361194	0	354550	6644	NA	NA
L82	Seborrhoeic keratosis	Dermatologic	ICD10/FinnGen	Diagnoses - main ICD10: L82 Seborrhoeic keratosis	categorical	icd10	361194	0	359163	2031	NA	NA
L90	Atrophic disorders of skin	Dermatologic	ICD10/FinnGen	Diagnoses - main ICD10: L90 Atrophic disorders of skin	categorical	icd10	361194	0	359511	1683	NA	NA
L91	Hypertrophic disorders of skin	Dermatologic	ICD10/FinnGen	Diagnoses - main ICD10: L91 Hypertrophic disorders of skin	categorical	icd10	361194	0	360579	615	NA	NA
L92	Granulomatous disorders of skin and subcutaneous tissue	Dermatologic	ICD10/FinnGen	Diagnoses - main ICD10: L92 Granulomatous disorders of skin and subcutaneous tissue	categorical	icd10	361194	0	360856	338	NA	NA
L97	Ulcer of lower limb, not elsewhere classified	Dermatologic	ICD10/FinnGen	Diagnoses - main ICD10: L97 Ulcer of lower limb, not elsewhere classified	categorical	icd10	361194	0	360932	262	NA	NA
M00	Pyogenic arthritis	Musculoskeletal	ICD10/FinnGen	Diagnoses - main ICD10: M00 Pyogenic arthritis	categorical	icd10	361194	0	360938	256	NA	NA
M05	Seropositive rheumatoid arthritis	Musculoskeletal	ICD10/FinnGen	Diagnoses - main ICD10: M05 Seropositive rheumatoid arthritis	categorical	icd10	361194	0	360906	288	NA	NA
M10	Gout	Musculoskeletal	ICD10/FinnGen	Diagnoses - main ICD10: M10 Gout	categorical	icd10	361194	0	360879	315	NA	NA
M13	Other arthritis	Musculoskeletal	ICD10/FinnGen	Diagnoses - main ICD10: M13 Other arthritis	categorical	icd10	361194	0	360084	1110	NA	NA
M13_ALGONEURO	Alogoneurodystrophy *	Nervous	ICD10/FinnGen	Alogoneurodystrophy	categorical	finngen	361194	0	361071	123	NA	NA
M13_BAKERCYST	Synovial cyst of popliteal space [Baker] *	Musculoskeletal	ICD10/FinnGen	Synovial cyst of popliteal space [Baker]	categorical	finngen	361194	0	360971	223	NA	NA
M13_DEQUERVAIN	Radial styloid tenosynovitis [de Quervain] *	Musculoskeletal	ICD10/FinnGen	Radial styloid tenosynovitis [de Quervain]	categorical	finngen	361194	0	360952	242	NA	NA
M13_DUPUTRYEN	Palmar fascial fibromatosis [Dupuytren] *	Musculoskeletal	ICD10/FinnGen	Palmar fascial fibromatosis [Dupuytren]	categorical	finngen	361194	0	358246	2948	NA	NA
M13_GANGLION	Ganglion *	Musculoskeletal	ICD10/FinnGen	Ganglion	categorical	finngen	361194	0	358955	2239	NA	NA
M13_GIANTCELL	Giant cell arteritis *	Musculoskeletal	ICD10/FinnGen	Giant cell arteritis	categorical	finngen	361194	0	360963	231	NA	NA
M13_OLECRANONBURSITIS	Olecranon bursitis *	Musculoskeletal	ICD10/FinnGen	Olecranon bursitis	categorical	finngen	361194	0	360909	285	NA	NA
M13_OSTEOPOROSIS	Osteoporosis *	Musculoskeletal	ICD10/FinnGen	Osteoporosis	categorical	finngen	361194	0	360261	933	NA	NA
M13_PLANTARFASC	Plantar fascial fibromatosis *	Musculoskeletal	ICD10/FinnGen	Plantar fascial fibromatosis	categorical	finngen	361194	0	360994	200	NA	NA
M13_POLYARTHROPATHIES	Polyarthropathies *	Musculoskeletal	ICD10/FinnGen	#Polyarthropathies	categorical	finngen	361194	0	357919	3275	NA	NA
M13_PREPATELLARBURSITIS	Prepatellar bursitis *	Musculoskeletal	ICD10/FinnGen	Prepatellar bursitis	categorical	finngen	361194	0	360972	222	NA	NA
M13_PYOGARTH	Pyogenic arthritis *	Musculoskeletal	ICD10/FinnGen	Pyogenic arthritis	categorical	finngen	361194	0	360916	278	NA	NA
M13_RADICULOPATHY	Radiculopathy *	Musculoskeletal	ICD10/FinnGen	Radiculopathy	categorical	finngen	361194	0	360662	532	NA	NA
M13_SCIATICA	Siatica+with lumbago *	Musculoskeletal	ICD10/FinnGen	Siatica+with lumbago	categorical	finngen	361194	0	360041	1153	NA	NA
M13_TRIGGERFINGER	Trigger finger *	Musculoskeletal	ICD10/FinnGen	Trigger finger	categorical	finngen	361194	0	359195	1999	NA	NA
M13_TROCHANTERICBURSITIS	Trochanteric bursitis *	Musculoskeletal	ICD10/FinnGen	Trochanteric bursitis	categorical	finngen	361194	0	360750	444	NA	NA
M15	Polyarthrosis	Musculoskeletal	ICD10/FinnGen	Diagnoses - main ICD10: M15 Polyarthrosis	categorical	icd10	361194	0	359930	1264	NA	NA
M16	Coxarthrosis [arthrosis of hip]	Musculoskeletal	ICD10/FinnGen	Diagnoses - main ICD10: M16 Coxarthrosis [arthrosis of hip]	categorical	icd10	361194	0	352058	9136	NA	NA
M17	Gonarthrosis [arthrosis of knee]	Musculoskeletal	ICD10/FinnGen	Diagnoses - main ICD10: M17 Gonarthrosis [arthrosis of knee]	categorical	icd10	361194	0	349697	11497	NA	NA
M18	Arthrosis of first carpometacarpal joint	Musculoskeletal	ICD10/FinnGen	Diagnoses - main ICD10: M18 Arthrosis of first carpometacarpal joint	categorical	icd10	361194	0	360296	898	NA	NA
M19	Other arthrosis	Musculoskeletal	ICD10/FinnGen	Diagnoses - main ICD10: M19 Other arthrosis	categorical	icd10	361194	0	357029	4165	NA	NA
M31	Other necrotising vasculopathies	Musculoskeletal	ICD10/FinnGen	Diagnoses - main ICD10: M31 Other necrotising vasculopathies	categorical	icd10	361194	0	360868	326	NA	NA
M41	Scoliosis	Musculoskeletal	ICD10/FinnGen	Diagnoses - main ICD10: M41 Scoliosis	categorical	icd10	361194	0	361012	182	NA	NA
M45	Ankylosing spondylitis	Musculoskeletal	ICD10/FinnGen	Diagnoses - main ICD10: M45 Ankylosing spondylitis	categorical	icd10	361194	0	361048	146	NA	NA
M60	Myositis	Musculoskeletal	ICD10/FinnGen	Diagnoses - main ICD10: M60 Myositis	categorical	icd10	361194	0	361086	108	NA	NA
M65	Synovitis and tenosynovitis	Musculoskeletal	ICD10/FinnGen	Diagnoses - main ICD10: M65 Synovitis and tenosynovitis	categorical	icd10	361194	0	358382	2812	NA	NA
M66	Spontaneous rupture of synovium and tendon	Musculoskeletal	ICD10/FinnGen	Diagnoses - main ICD10: M66 Spontaneous rupture of synovium and tendon	categorical	icd10	361194	0	360806	388	NA	NA
M76	Enthesopathies of lower limb, excluding foot	Musculoskeletal	ICD10/FinnGen	Diagnoses - main ICD10: M76 Enthesopathies of lower limb, excluding foot	categorical	icd10	361194	0	360905	289	NA	NA
M80	Osteoporosis with pathological fracture	Musculoskeletal	ICD10/FinnGen	Diagnoses - main ICD10: M80 Osteoporosis with pathological fracture	categorical	icd10	361194	0	361019	175	NA	NA
M81	Osteoporosis without pathological fracture	Musculoskeletal	ICD10/FinnGen	Diagnoses - main ICD10: M81 Osteoporosis without pathological fracture	categorical	icd10	361194	0	360457	737	NA	NA
M86	Osteomyelitis	Musculoskeletal	ICD10/FinnGen	Diagnoses - main ICD10: M86 Osteomyelitis	categorical	icd10	361194	0	360946	248	NA	NA
M87	Osteonecrosis	Musculoskeletal	ICD10/FinnGen	Diagnoses - main ICD10: M87 Osteonecrosis	categorical	icd10	361194	0	361003	191	NA	NA
MENINGITIS	Meningitis *	Nervous	ICD10/FinnGen	Meningitis	categorical	finngen	361194	0	361060	134	NA	NA
N02	Recurrent and persistent haematuria	Genitourinary	ICD10/FinnGen	Diagnoses - main ICD10: N02 Recurrent and persistent haematuria	categorical	icd10	361194	0	360725	469	NA	NA
N10	Acute tubulo-interstitial nephritis	Genitourinary	ICD10/FinnGen	Diagnoses - main ICD10: N10 Acute tubulo-interstitial nephritis	categorical	icd10	361194	0	361070	124	NA	NA
N12	Tubulo-interstitial nephritis, not specified as acute or chronic	Genitourinary	ICD10/FinnGen	Diagnoses - main ICD10: N12 Tubulo-interstitial nephritis, not specified as acute or chronic	categorical	icd10	361194	0	360611	583	NA	NA
N14_GLOMERULAR	Glomerular diseases *	Genitourinary	ICD10/FinnGen	Glomerular diseases	categorical	finngen	361194	0	360489	705	NA	NA
N17	Acute renal failure	Genitourinary	ICD10/FinnGen	Diagnoses - main ICD10: N17 Acute renal failure	categorical	icd10	361194	0	360400	794	NA	NA
N18	Chronic renal failure	Genitourinary	ICD10/FinnGen	Diagnoses - main ICD10: N18 Chronic renal failure	categorical	icd10	361194	0	360673	521	NA	NA
N19	Unspecified renal failure	Genitourinary	ICD10/FinnGen	Diagnoses - main ICD10: N19 Unspecified renal failure	categorical	icd10	361194	0	361030	164	NA	NA
N20	Calculus of kidney and ureter	Genitourinary	ICD10/FinnGen	Diagnoses - main ICD10: N20 Calculus of kidney and ureter	categorical	icd10	361194	0	357654	3540	NA	NA
N21	Calculus of lower urinary tract	Genitourinary	ICD10/FinnGen	Diagnoses - main ICD10: N21 Calculus of lower urinary tract	categorical	icd10	361194	0	360723	471	NA	NA
N30	Cystitis	Genitourinary	ICD10/FinnGen	Diagnoses - main ICD10: N30 Cystitis	categorical	icd10	361194	0	359619	1575	NA	NA
N31	Neuromuscular dysfunction of bladder, not elsewhere classified	Genitourinary	ICD10/FinnGen	Diagnoses - main ICD10: N31 Neuromuscular dysfunction of bladder, not elsewhere classified	categorical	icd10	361194	0	360180	1014	NA	NA
N35	Urethral stricture	Genitourinary	ICD10/FinnGen	Diagnoses - main ICD10: N35 Urethral stricture	categorical	icd10	361194	0	359157	2037	NA	NA
N40	Hyperplasia of prostate	Genitourinary	ICD10/FinnGen	Diagnoses - main ICD10: N40 Hyperplasia of prostate	categorical	icd10	361194	0	356085	5109	NA	NA
N41	Inflammatory diseases of prostate	Genitourinary	ICD10/FinnGen	Diagnoses - main ICD10: N41 Inflammatory diseases of prostate	categorical	icd10	361194	0	360351	843	NA	NA
N43	Hydrocele and spermatocele	Genitourinary	ICD10/FinnGen	Diagnoses - main ICD10: N43 Hydrocele and spermatocele	categorical	icd10	361194	0	360310	884	NA	NA
N45	Orchitis and epididymitis	Genitourinary	ICD10/FinnGen	Diagnoses - main ICD10: N45 Orchitis and epididymitis	categorical	icd10	361194	0	360589	605	NA	NA
N47	Redundant prepuce, phimosis and paraphimosis	Genitourinary	ICD10/FinnGen	Diagnoses - main ICD10: N47 Redundant prepuce, phimosis and paraphimosis	categorical	icd10	361194	0	359651	1543	NA	NA
N49	Inflammatory disorders of male genital organs, not elsewhere classified	Genitourinary	ICD10/FinnGen	Diagnoses - main ICD10: N49 Inflammatory disorders of male genital organs, not elsewhere classified	categorical	icd10	361194	0	361073	121	NA	NA
N60	Benign mammary dysplasia	Genitourinary	ICD10/FinnGen	Diagnoses - main ICD10: N60 Benign mammary dysplasia	categorical	icd10	361194	0	360037	1157	NA	NA
N61	Inflammatory disorders of breast	Genitourinary	ICD10/FinnGen	Diagnoses - main ICD10: N61 Inflammatory disorders of breast	categorical	icd10	361194	0	360851	343	NA	NA
N63	Unspecified lump in breast	Other	ICD10/FinnGen	Diagnoses - main ICD10: N63 Unspecified lump in breast	categorical	icd10	361194	0	359995	1199	NA	NA
N70	Salpingitis and oophoritis	Genitourinary	ICD10/FinnGen	Diagnoses - main ICD10: N70 Salpingitis and oophoritis	categorical	icd10	361194	0	361003	191	NA	NA
N71	Inflammatory disease of uterus, except cervix	Genitourinary	ICD10/FinnGen	Diagnoses - main ICD10: N71 Inflammatory disease of uterus, except cervix	categorical	icd10	361194	0	361068	126	NA	NA
N72	Inflammatory disease of cervix uteri	Genitourinary	ICD10/FinnGen	Diagnoses - main ICD10: N72 Inflammatory disease of cervix uteri	categorical	icd10	361194	0	360824	370	NA	NA
N73	Other female pelvic inflammatory diseases	Genitourinary	ICD10/FinnGen	Diagnoses - main ICD10: N73 Other female pelvic inflammatory diseases	categorical	icd10	361194	0	360573	621	NA	NA
N75	Diseases of Bartholin's gland	Genitourinary	ICD10/FinnGen	Diagnoses - main ICD10: N75 Diseases of Bartholin's gland	categorical	icd10	361194	0	360604	590	NA	NA
N80	Endometriosis	Genitourinary	ICD10/FinnGen	Diagnoses - main ICD10: N80 Endometriosis	categorical	icd10	361194	0	359698	1496	NA	NA
N81	Female genital prolapse	Genitourinary	ICD10/FinnGen	Diagnoses - main ICD10: N81 Female genital prolapse	categorical	icd10	361194	0	353683	7511	NA	NA
N82	Fistulae involving female genital tract	Genitourinary	ICD10/FinnGen	Diagnoses - main ICD10: N82 Fistulae involving female genital tract	categorical	icd10	361194	0	361078	116	NA	NA
N83	Noninflammatory disorders of ovary, Fallopian tube and broad ligament	Genitourinary	ICD10/FinnGen	Diagnoses - main ICD10: N83 Noninflammatory disorders of ovary, Fallopian tube and broad ligament	categorical	icd10	361194	0	358979	2215	NA	NA
N84	Polyp of female genital tract	Genitourinary	ICD10/FinnGen	Diagnoses - main ICD10: N84 Polyp of female genital tract	categorical	icd10	361194	0	354208	6986	NA	NA
N86	Erosion and ectropion of cervix uteri	Genitourinary	ICD10/FinnGen	Diagnoses - main ICD10: N86 Erosion and ectropion of cervix uteri	categorical	icd10	361194	0	360838	356	NA	NA
N87	Dysplasia of cervix uteri	Genitourinary	ICD10/FinnGen	Diagnoses - main ICD10: N87 Dysplasia of cervix uteri	categorical	icd10	361194	0	360092	1102	NA	NA
N92	Excessive, frequent and irregular menstruation	Genitourinary	ICD10/FinnGen	Diagnoses - main ICD10: N92 Excessive, frequent and irregular menstruation	categorical	icd10	361194	0	352719	8475	NA	NA
N97	Female infertility	Genitourinary	ICD10/FinnGen	Diagnoses - main ICD10: N97 Female infertility	categorical	icd10	361194	0	360498	696	NA	NA
NAFLD	Nonalcoholic fatty liver disease *	Digestive	ICD10/FinnGen	Nonalcoholic fatty liver disease	categorical	finngen	361194	0	360919	275	NA	NA
SPONDYLOARTHRITIS	Spondyloarthritis *	Musculoskeletal	ICD10/FinnGen	Spondyloarthritis	categorical	finngen	361194	0	360730	464	NA	NA
STILL_ADULT	Adult-onset Still disease *	Blood/immune	ICD10/FinnGen	Adult-onset Still disease	categorical	finngen	361194	0	359708	1486	NA	NA
ULCERPROCT	Ulcerative proctitis *	Digestive	ICD10/FinnGen	Ulcerative proctitis	categorical	finngen	361194	0	360898	296	NA	NA
ULCERRECT	Ulcerative rectosigmoiditis *	Digestive	ICD10/FinnGen	Ulcerative rectosigmoiditis	categorical	finngen	361194	0	361034	160	NA	NA
30000_irnt	White blood cell (leukocyte) count	White blood cells	Lab/Continuous	White blood cell (leukocyte) count	continuous_irnt	phesant	350470	10724	NA	NA	30000_0|| CONTINUOUS MAIN || CONTINUOUS || IRNT ||	Result of "White Blood Cell Count" assay, performed on blood sample, obtained from UK Biobank assessment centre visit. White blood count is the number of leukocytes. Analyser operating range was 0 to 9x10^11 cells/Litre. Typical reference range is 3.5x10^9 to 9.6x10^9 cells/Litre.
30010_irnt	Red blood cell (erythrocyte) count	Red blood cells	Lab/Continuous	Red blood cell (erythrocyte) count	continuous_irnt	phesant	350475	10719	NA	NA	30010_0|| CONTINUOUS MAIN || CONTINUOUS || IRNT ||	Result of "Red Blood Cell Count" assay, performed on blood sample, obtained from UK Biobank assessment centre visit. Red blood cells is the number of erythrocytes. Analyser operating range was 0 to 2x10^13 cells/Litre. Typical reference range is 3.9x10^12 to 5.5x10^12 cells/Litre.
30020_irnt	Haemoglobin concentration	Red blood cells	Lab/Continuous	Haemoglobin concentration	continuous_irnt	phesant	350474	10720	NA	NA	30020_0|| CONTINUOUS MAIN || CONTINUOUS || IRNT ||	Result of "Haemoglobin Concentration" assay, performed on blood sample, obtained from UK Biobank assessment centre visit. Analyser operating range was 0 to 99.9g/dL Typical reference range is 12.1 to 16.3g/dL
30030_irnt	Haematocrit percentage	Red blood cells	Lab/Continuous	Haematocrit percentage	continuous_irnt	phesant	350475	10719	NA	NA	30030_0|| CONTINUOUS MAIN || CONTINUOUS || IRNT ||	Result of "Haematocrit" assay, performed on blood sample, obtained from UK Biobank assessment centre visit. Haematocrit Percentage is the relative volume of packed erythrocytes to whole blood, computed by the formula: (red blood cells x mean corpuscular volume) / 10. Analyser operating range was 0 to 99.9% Typical reference range is 35.4 to 47.2%
30040_irnt	Mean corpuscular volume	Red blood cells	Lab/Continuous	Mean corpuscular volume	continuous_irnt	phesant	350473	10721	NA	NA	30040_0|| CONTINUOUS MAIN || CONTINUOUS || IRNT ||	Result of "Mean Corpuscular Volume" assay, performed on blood sample, obtained from UK Biobank assessment centre visit. Mean Corpuscular Haemoglobin Concentration (pg) is the weight of hemoglobin in the average erythrocyte, computed by the formula: MCH = (hemoglobin/red blood cells) x 10.
30050_irnt	Mean corpuscular haemoglobin	Red blood cells	Lab/Continuous	Mean corpuscular haemoglobin	continuous_irnt	phesant	350472	10722	NA	NA	30050_0|| CONTINUOUS MAIN || CONTINUOUS || IRNT ||	Result of "Mean Corpuscular Haemoglobin" assay, performed on blood sample, obtained from UK Biobank assessment centre visit.
30060_irnt	Mean corpuscular haemoglobin concentration	Red blood cells	Lab/Continuous	Mean corpuscular haemoglobin concentration	continuous_irnt	phesant	350468	10726	NA	NA	30060_0|| CONTINUOUS MAIN || CONTINUOUS || IRNT ||	Result of "Mean Corpuscular Haemoglobin Concentration" assay, performed on blood sample, obtained from UK Biobank assessment centre visit. Mean Corpuscular Haemoglobin Concentration (g/dL) is the average weight of haemoglobin in a measured dilution, computed by the formula: (haemoglobin/haematocrit) x 100.
30070_irnt	Red blood cell (erythrocyte) distribution width	Red blood cells	Lab/Continuous	Red blood cell (erythrocyte) distribution width	continuous_irnt	phesant	350473	10721	NA	NA	30070_0|| CONTINUOUS MAIN || CONTINUOUS || IRNT ||	Result of "Red Distribution Width" assay, performed on blood sample, obtained from UK Biobank assessment centre visit. Red blood cell Distribution Width is the size distribution spread of the erythrocyte population derived from the red blood cell histogram. It is the coefficient of variation (CV) expressed in % of the red blood cell size distribution.
30080_irnt	Platelet count	Platelets	Lab/Continuous	Platelet count	continuous_irnt	phesant	350474	10720	NA	NA	30080_0|| CONTINUOUS MAIN || CONTINUOUS || IRNT ||	Result of "Platelet Count" assay, performed on blood sample, obtained from UK Biobank assessment centre visit. Platelet count is the number of thrombocytes derived from the platelet histogram.
30090_irnt	Platelet crit	Platelets	Lab/Continuous	Platelet crit	continuous_irnt	phesant	350471	10723	NA	NA	30090_0|| CONTINUOUS MAIN || CONTINUOUS || IRNT ||	Result of "Platelet Crit" assay, performed on blood sample, obtained from UK Biobank assessment centre visit. Platelet Crit is a computed value that represents the platelet packed cell volume.
30100_irnt	Mean platelet (thrombocyte) volume	Platelets	Lab/Continuous	Mean platelet (thrombocyte) volume	continuous_irnt	phesant	350470	10724	NA	NA	30100_0|| CONTINUOUS MAIN || CONTINUOUS || IRNT ||	Result of "Mean Platelet Volume" assay, performed on blood sample, obtained from UK Biobank assessment centre visit. Mean Platelet Volume is the average volume of individual platelets derived from the platelet histogram.
30110_irnt	Platelet distribution width	Platelets	Lab/Continuous	Platelet distribution width	continuous_irnt	phesant	350470	10724	NA	NA	30110_0|| CONTINUOUS MAIN || CONTINUOUS || IRNT ||	Result of "Platelet Distribution Width" assay, performed on blood sample, obtained from UK Biobank assessment centre visit. Platelet Distribution Width is the coefficient of variation of platelet size.
30120_irnt	Lymphocyte count	White blood cells	Lab/Continuous	Lymphocyte count	continuous_irnt	phesant	349856	11338	NA	NA	30120_0|| CONTINUOUS MAIN || CONTINUOUS || IRNT ||	Result of "Lymphocytes Number" assay, performed on blood sample, obtained from UK Biobank assessment centre visit. Lymphocyte count is the proportion of ( lymphoctyes / 100 ) x white blood cell count
30130_irnt	Monocyte count	White blood cells	Lab/Continuous	Monocyte count	continuous_irnt	phesant	349856	11338	NA	NA	30130_0|| CONTINUOUS MAIN || CONTINUOUS || IRNT ||	Result of "Monocytes Number" assay, performed on blood sample, obtained from UK Biobank assessment centre visit. Monocyte count is the proportion of ( monoctyes / 100 ) x white blood cell count.
30140_irnt	Neutrophill count	White blood cells	Lab/Continuous	Neutrophill count	continuous_irnt	phesant	349856	11338	NA	NA	30140_0|| CONTINUOUS MAIN || CONTINUOUS || IRNT ||	Result of "Neutrophils Number" assay, performed on blood sample, obtained from UK Biobank assessment centre visit. Neutrophils count is the proportion of ( neutrophils / 100 ) x white blood cell count.
30180_irnt	Lymphocyte percentage	White blood cells	Lab/Continuous	Lymphocyte percentage	continuous_irnt	phesant	349861	11333	NA	NA	30180_0|| CONTINUOUS MAIN || CONTINUOUS || IRNT ||	Result of "Lymphocytes Percentage" assay, performed on blood sample, obtained from UK Biobank assessment centre visit. Lymphocytes (Percentage) is calculated as the proportion of lymphocytes in the leukocytes.
30190_irnt	Monocyte percentage	White blood cells	Lab/Continuous	Monocyte percentage	continuous_irnt	phesant	349861	11333	NA	NA	30190_0|| CONTINUOUS MAIN || CONTINUOUS || IRNT ||	Result of "Monocytes Percentage" assay, performed on blood sample, obtained from UK Biobank assessment centre visit. Monocytes (percentage) is calculated as the proportion of monocytes in the leukocytes.
30200_irnt	Neutrophill percentage	White blood cells	Lab/Continuous	Neutrophill percentage	continuous_irnt	phesant	349861	11333	NA	NA	30200_0|| CONTINUOUS MAIN || CONTINUOUS || IRNT ||	Result of "Neutrophils Percentage" assay, performed on blood sample, obtained from UK Biobank assessment centre visit. Neutrophils (Percentage) is calculated as the proportion of neutrophils in the leukocytes.
30210_irnt	Eosinophill percentage	White blood cells	Lab/Continuous	Eosinophill percentage	continuous_irnt	phesant	349861	11333	NA	NA	30210_0|| CONTINUOUS MAIN || CONTINUOUS || IRNT ||	Result of "Eosinophils Percentage" assay, performed on blood sample, obtained from UK Biobank assessment centre visit. Eosinophils (Percentage) is calculated as the proportion of eosinophils in the leukocytes.
30220_irnt	Basophill percentage	White blood cells	Lab/Continuous	Basophill percentage	continuous_irnt	phesant	349861	11333	NA	NA	30220_0|| CONTINUOUS MAIN || CONTINUOUS || IRNT ||	Result of "Basophils Percentage" assay, performed on blood sample, obtained from UK Biobank assessment centre visit. Basophils (Percentage) is calculated as the proportion of basophils in the leukocytes.
30240_irnt	Reticulocyte percentage	Red blood cells	Lab/Continuous	Reticulocyte percentage	continuous_irnt	phesant	344728	16466	NA	NA	30240_0|| CONTINUOUS MAIN || CONTINUOUS || IRNT ||	Result of "Reticulocytes Percentage" assay, performed on blood sample, obtained from UK Biobank assessment centre visit. Reticulocytes (Percentage) is the number of reticulocytes as a percentage of red blood cells.
30250_irnt	Reticulocyte count	Red blood cells	Lab/Continuous	Reticulocyte count	continuous_irnt	phesant	344729	16465	NA	NA	30250_0|| CONTINUOUS MAIN || CONTINUOUS || IRNT ||	Result of "Reticulocytes Number" assay, performed on blood sample, obtained from UK Biobank assessment centre visit. Reticulocytes count is computed from the reticulocyte per cent multiplied by the red blood cell count.
30260_irnt	Mean reticulocyte volume	Red blood cells	Lab/Continuous	Mean reticulocyte volume	continuous_irnt	phesant	344728	16466	NA	NA	30260_0|| CONTINUOUS MAIN || CONTINUOUS || IRNT ||	Result of "Mean Reticulocytes Volume" assay, performed on blood sample, obtained from UK Biobank assessment centre visit. Mean Reticulocytes volume is the average volume of all reticulocytes, calculated from the reticulocytes (percentage).
30270_irnt	Mean sphered cell volume	Red blood cells	Lab/Continuous	Mean sphered cell volume	continuous_irnt	phesant	344729	16465	NA	NA	30270_0|| CONTINUOUS MAIN || CONTINUOUS || IRNT ||	Result of "Mean Sphered Cells Volume" assay, performed on blood sample, obtained from UK Biobank assessment centre visit.
30280_irnt	Immature reticulocyte fraction	Red blood cells	Lab/Continuous	Immature reticulocyte fraction	continuous_irnt	phesant	344728	16466	NA	NA	30280_0|| CONTINUOUS MAIN || CONTINUOUS || IRNT ||	Result of "Immature Reticulocytes Fraction" assay, performed on blood sample, obtained from UK Biobank assessment centre visit. Immature Reticulocytes Fraction (Percentage) is an indication of new reticulocyte synthesis and is calculated from the reticulocytes (Percentage) as the total number of reticulocyte events in the outermost light scattering region, corresponding to immature reticulocytes,…
30290_irnt	High light scatter reticulocyte percentage	Red blood cells	Lab/Continuous	High light scatter reticulocyte percentage	continuous_irnt	phesant	344729	16465	NA	NA	30290_0|| CONTINUOUS MAIN || CONTINUOUS || IRNT ||	Result of "High Light Scatter Reticulocytes Percentage" assay, performed on blood sample, obtained from UK Biobank assessment centre visit. High Light Scatter Reticulocytes (Percentage) is computed as: (HLR / Total Erythrocytes) x 100.
30300_irnt	High light scatter reticulocyte count	Red blood cells	Lab/Continuous	High light scatter reticulocyte count	continuous_irnt	phesant	344729	16465	NA	NA	30300_0|| CONTINUOUS MAIN || CONTINUOUS || IRNT ||	Result of "High Light Scatter Reticulocytes Number" assay, performed on blood sample, obtained from UK Biobank assessment centre visit. High Light Scatter Reticulocytes Count is calculated as: (HLR / Total Erythrocytes) x red blood cells
30500_irnt	Microalbumin in urine	Urine	Lab/Continuous	Microalbumin in urine	continuous_irnt	phesant	108706	252488	NA	NA	30500_0|| CONTINUOUS MAIN || CONTINUOUS || IRNT ||	Measured by immunoturbidimetric analysis on a Beckman Coulter AU5400.
30510_irnt	Creatinine (enzymatic) in urine	Urine	Lab/Continuous	Creatinine (enzymatic) in urine	continuous_irnt	phesant	350812	10382	NA	NA	30510_0|| CONTINUOUS MAIN || CONTINUOUS || IRNT ||	Measured by enzymatic analysis on a Beckman Coulter AU5400.
30520_irnt	Potassium in urine	Urine	Lab/Continuous	Potassium in urine	continuous_irnt	phesant	350053	11141	NA	NA	30520_0|| CONTINUOUS MAIN || CONTINUOUS || IRNT ||	Measured by ISE (ion selective electrode) analysis on a Beckman Coulter AU5400.
30530_irnt	Sodium in urine	Urine	Lab/Continuous	Sodium in urine	continuous_irnt	phesant	350061	11133	NA	NA	30530_0|| CONTINUOUS MAIN || CONTINUOUS || IRNT ||	Measured by ISE (ion selective electrode) analysis using Beckman Coulter AU5400.

## Sheet: Supp. Table 7
Supplementary Table 7: Manually curated UKBB-derived traits used for X-chromosomal gene analysis
phecodeID	Phenotype Description
Phecode_342	Hemiplegia and hemiparesis
Phecode_359.2	Myositis
Phecode_375	Disorders of lacrimal system
Phecode_522	Diseases of pulp and periapical tissues
Phecode_213	Benign neoplasm of bone and articular cartilage
Phecode_378.5	Paralytic strabismus
Phecode_153.3	Malignant neoplasm of rectosigmoid junction, Malignant neoplasm of rectum
Phecode_149.4	Malignant neoplasm of larynx
Phecode_613.1	Inflammatory disorders of breast
Phecode_480.11	Pneumonia due to Streptococcus pneumoniae
Phecode_703	Nail disorders
Phecode_296.22	Major depressive disorder, single episode, Major depressive disorder, recurrent
Phecode_686.3	Pilonidal cyst and sinus
Phecode_165.1	Malignant neoplasm of bronchus and lung
Phecode_520.2	Embedded and impacted teeth
Phecode_317	Alcohol related disorders
Phecode_228	Hemangioma and lymphangioma, any site
Phecode_193	Malignant neoplasm of thyroid gland
Phecode_529	Diseases of tongue
Phecode_610.1	Benign mammary dysplasia
Phecode_340	Migraine
Phecode_447	Other disorders of arteries and arterioles
Phecode_215	Benign lipomatous neoplasm
Phecode_367	Disorders of refraction and accommodation
Phecode_379.2	Disorders of vitreous body
Phecode_585.2	Unspecified kidney failure
Phecode_208	Benign neoplasm of colon, rectum, anus and anal canal
Phecode_383	Otosclerosis
Phecode_497	Bronchitis, not specified as acute or chronic
Phecode_202.2	Other specified and unspecified types of non-Hodgkin lymphoma
Phecode_153.2	Malignant neoplasm of colon
Phecode_189.21	Malignant neoplasm of bladder
Phecode_212	Benign neoplasm of middle ear and respiratory system
Phecode_8	Infectious gastroenteritis and colitis, unspecified
Phecode_474.1	Acute tonsillitis
Phecode_150	Malignant neoplasm of esophagus
Phecode_465	Acute upper respiratory infections of multiple and unspecified sites
Phecode_715.2	Ankylosing spondylitis
Phecode_480	Pneumonia, unspecified organism
Phecode_145.2	Malignant neoplasm of base of tongue, Malignant neoplasm of other and unspecified parts of tongue
Phecode_433.1	Occlusion and stenosis of precerebral arteries, not resulting in cerebral infarction
Phecode_350.3	Dystonia
Phecode_474	Peritonsillar abscess
Phecode_452	Other venous embolism and thrombosis
Phecode_157	Malignant neoplasm of pancreas
Phecode_296.1	Bipolar disorder
Phecode_357	Inflammatory polyneuropathy
Phecode_540.11	Acute appendicitis
Phecode_200.1	Polycythemia vera
Phecode_335	Multiple sclerosis
Phecode_320	Viral meningitis
Phecode_368	Visual disturbances
Phecode_8.6	Viral and other specified intestinal infections
Phecode_427.42	Cardiac arrest
Phecode_189.11	Malignant neoplasm of kidney, except renal pelvis
Phecode_483	Acute bronchitis
Phecode_531.3	Duodenal ulcer
Phecode_733.4	Osteonecrosis
Phecode_698	Pruritus
Phecode_53	Zoster [herpes zoster]
Phecode_695.7	Lichen simplex chronicus and prurigo, Lichen planus
Phecode_444	Arterial embolism and thrombosis
Phecode_112	Candidiasis
Phecode_380.1	Otitis externa
Phecode_223	Benign neoplasm of urinary organs
Phecode_386.3	Disorders of vestibular function
Phecode_565	Fissure and fistula of anal and rectal regions, Abscess of anal and rectal regions
Phecode_317.11	Alcoholic liver disease
Phecode_610.8	Benign mammary dysplasia
Phecode_420.3	Acute and subacute endocarditis
Phecode_242	Thyrotoxicosis [hyperthyroidism]
Phecode_550.3	Femoral hernia
Phecode_472	Chronic rhinitis, nasopharyngitis and pharyngitis
Phecode_200	Myelodysplastic syndromes
Phecode_592.1	Cystitis
Phecode_287	Purpura and other hemorrhagic conditions
Phecode_555.2	Ulcerative colitis
Phecode_191.11	Malignant neoplasm of brain
Phecode_464	Acute sinusitis
Phecode_496.1	Emphysema
Phecode_352.1	Disorders of trigeminal nerve
Phecode_471	Nasal polyp
Phecode_535.1	Gastric ulcer
Phecode_172.3	Carcinoma in situ of skin
Phecode_274.1	Gout
Phecode_395.1	Nonrheumatic mitral valve disorders
Phecode_555.1	Crohn's disease [regional enteritis]
Phecode_420.2	Other diseases of pericardium
Phecode_381.11	Suppurative and unspecified otitis media
Phecode_567	Peritonitis
Phecode_530.2	Esophageal varices
Phecode_430.2	Nontraumatic intracerebral hemorrhage
Phecode_198	Secondary malignant neoplasm of respiratory and digestive organs
Phecode_465.2	Acute pharyngitis
Phecode_415.11	Pulmonary embolism
Phecode_151	Malignant neoplasm of stomach
Phecode_585.1	Acute kidney failure
Phecode_594.2	Calculus of lower urinary tract
Phecode_327	Sleep disorders
Phecode_947	Urticaria
Phecode_411.2	Acute myocardial infarction, Subsequent ST elevation (STEMI) and non-ST elevation (NSTEMI) myocardial infarction
Phecode_596.5	Neuromuscular dysfunction of bladder, not elsewhere classified
Phecode_574.3	Cholecystitis
Phecode_295.1	Schizophrenia
Phecode_474.2	Chronic diseases of tonsils and adenoids
Phecode_353	Nerve root and plexus disorders

## Sheet: Supp. Table 8
Supplementary Table 8: Significant associations with curated health traits results (FDR < 0.25)
Gene Name	Pathway	SubPathway	Protein Name	Phenotype Code	Phenotype Description	Ensembl Gene ID	zscore	Effect Size	pvalue	FDR	Tissue	var_g	pred_perf_r2	pred_perf_pval	pred_perf_qval	n_snps_used	n_snps_in_cov	n_snps_in_model	File	Derivation
CASP8	APOPTOSIS	INITIATOR CASPASE	CASP8	C44	Other malignant neoplasms of skin	ENSG00000064012	10.4986	0.00515673	8.76966275289209e-26	2.3717418000428008e-20	Brain Frontal Cortex BA9	0.299394	0.483564	1.29831513202419e-26	1.18807223309441e-24	7	7	7	C44.gwas.imputed_v3.both_sexes.csv	ICD10/FinnGen
CASP8	APOPTOSIS	INITIATOR CASPASE	CASP8	C44	Other malignant neoplasms of skin	ENSG00000064012	10.4933	0.00521538	9.27544984197481e-26	2.3717418000428008e-20	Brain Cortex	0.292621	0.395494	5.7291320948640405e-24	2.02156518204488e-22	8	8	8	C44.gwas.imputed_v3.both_sexes.csv	ICD10/FinnGen
CASP8	APOPTOSIS	INITIATOR CASPASE	CASP8	C44	Other malignant neoplasms of skin	ENSG00000064012	10.4178	0.00602347	2.0569091304480198e-25	3.506358143764595e-20	Brain Anterior cingulate cortex BA24	0.21543	0.365204	5.311399634587669e-16	2.0098841140096905e-14	8	8	8	C44.gwas.imputed_v3.both_sexes.csv	ICD10/FinnGen
CASP8	APOPTOSIS	INITIATOR CASPASE	CASP8	C44	Other malignant neoplasms of skin	ENSG00000064012	-10.3001	-0.0079351	7.040973549131019e-25	9.001919887431753e-20	Kidney Cortex	0.119885	0.0792115	0.015859	0.087014	9	9	9	C44.gwas.imputed_v3.both_sexes.csv	ICD10/FinnGen
CASP8	APOPTOSIS	INITIATOR CASPASE	CASP8	C44	Other malignant neoplasms of skin	ENSG00000064012	-10.2065	-0.0042189	1.85474897948679e-24	1.8970446752150064e-19	Skin Sun Exposed Lower leg	0.426138	0.481337	5.09834056781322e-88	3.03047101421466e-86	17	17	17	C44.gwas.imputed_v3.both_sexes.csv	ICD10/FinnGen
CASP8	APOPTOSIS	INITIATOR CASPASE	CASP8	C44	Other malignant neoplasms of skin	ENSG00000064012	9.94689	0.00877721	2.6019804572600695e-23	1.9009400140053053e-18	Brain Nucleus accumbens basal ganglia	0.0917321	0.0576053	5.8073653954115e-4	0.00200297	4	4	4	C44.gwas.imputed_v3.both_sexes.csv	ICD10/FinnGen
CASP8	APOPTOSIS	INITIATOR CASPASE	CASP8	C44	Other malignant neoplasms of skin	ENSG00000064012	-9.95527	-0.00451504	2.3916799946285495e-23	1.9009400140053053e-18	Skin Not Sun Exposed Suprapubic	0.350733	0.492566	6.82243411977454e-78	4.5599144340473897e-76	18	18	18	C44.gwas.imputed_v3.both_sexes.csv	ICD10/FinnGen
CASP8	APOPTOSIS	INITIATOR CASPASE	CASP8	C44	Other malignant neoplasms of skin	ENSG00000064012	-9.87501	-0.00607982	5.342845399142309e-23	3.4154272785152187e-18	Heart Left Ventricle	0.18667	0.129421	3.08630568273474e-13	2.26283672268244e-12	11	11	11	C44.gwas.imputed_v3.both_sexes.csv	ICD10/FinnGen
CASP8	APOPTOSIS	INITIATOR CASPASE	CASP8	C44	Other malignant neoplasms of skin	ENSG00000064012	-9.81653	-0.00586305	9.558148830592e-23	5.4311738091804554e-18	Heart Atrial Appendage	0.198017	0.124679	2.30566921494082e-12	1.45951099819555e-11	12	12	12	C44.gwas.imputed_v3.both_sexes.csv	ICD10/FinnGen
CASP8	APOPTOSIS	INITIATOR CASPASE	CASP8	C44	Other malignant neoplasms of skin	ENSG00000064012	-9.73411	-0.00400447	2.1570121018314e-22	1.0028184571825287e-17	Cells Cultured fibroblasts	0.422835	0.525961	5.40217611036799e-80	3.10585998937454e-78	39	40	40	C44.gwas.imputed_v3.both_sexes.csv	ICD10/FinnGen
CASP8	APOPTOSIS	INITIATOR CASPASE	CASP8	C44	Other malignant neoplasms of skin	ENSG00000064012	-9.74187	-0.00439663	1.9983495395666198e-22	1.0028184571825287e-17	Whole Blood	0.355341	0.381761	8.78371131671572e-72	3.1122286233545e-70	27	27	27	C44.gwas.imputed_v3.both_sexes.csv	ICD10/FinnGen
CASP8	APOPTOSIS	INITIATOR CASPASE	CASP8	C44	Other malignant neoplasms of skin	ENSG00000064012	9.70938	0.00816504	2.7500752379914e-22	1.1719949807160649e-17	Brain Hippocampus	0.10107	0.101647	2.9975926064948e-5	1.8917067557694e-4	9	9	9	C44.gwas.imputed_v3.both_sexes.csv	ICD10/FinnGen
CASP8	APOPTOSIS	INITIATOR CASPASE	CASP8	C44	Other malignant neoplasms of skin	ENSG00000064012	-9.69137	-0.00385733	3.28104928439831e-22	1.2907193585691263e-17	Adipose Visceral Omentum	0.441622	0.465428	1.66542764944524e-65	1.19173824517968e-63	19	19	19	C44.gwas.imputed_v3.both_sexes.csv	ICD10/FinnGen
CASP8	APOPTOSIS	INITIATOR CASPASE	CASP8	C44	Other malignant neoplasms of skin	ENSG00000064012	-9.59795	-0.00488445	8.15478000771437e-22	2.9788362896465305e-17	Esophagus Mucosa	0.282425	0.294796	1.88609229285775e-39	3.28206277442641e-38	10	10	10	C44.gwas.imputed_v3.both_sexes.csv	ICD10/FinnGen
CASP8	APOPTOSIS	INITIATOR CASPASE	CASP8	C44	Other malignant neoplasms of skin	ENSG00000064012	9.53439	0.00424212	1.50768425321325e-21	5.1402182830784165e-17	Brain Cerebellar Hemisphere	0.364251	0.494007	2.19483333324331e-27	1.2413068301034898e-25	10	10	10	C44.gwas.imputed_v3.both_sexes.csv	ICD10/FinnGen
CASP8	APOPTOSIS	INITIATOR CASPASE	CASP8	C44	Other malignant neoplasms of skin	ENSG00000064012	9.47067	0.00831338	2.78047944654619e-21	8.887142187016343e-17	Brain Amygdala	0.0928461	0.101104	2.4061413411941e-4	0.00168037	8	8	8	C44.gwas.imputed_v3.both_sexes.csv	ICD10/FinnGen
CASP8	APOPTOSIS	INITIATOR CASPASE	CASP8	C44	Other malignant neoplasms of skin	ENSG00000064012	-9.44836	-0.00465695	3.44174992686227e-21	1.0353634094689522e-16	Adipose Subcutaneous	0.295891	0.436662	3.52412417713243e-74	1.55432823115718e-72	12	12	12	C44.gwas.imputed_v3.both_sexes.csv	ICD10/FinnGen
CASP8	APOPTOSIS	INITIATOR CASPASE	CASP8	C44	Other malignant neoplasms of skin	ENSG00000064012	9.41782	0.00758611	4.60541572121696e-21	1.308454894812109e-16	Brain Hypothalamus	0.110089	0.0901615	6.9397225427451e-5	4.0320281768603e-4	8	8	8	C44.gwas.imputed_v3.both_sexes.csv	ICD10/FinnGen
CASP8	APOPTOSIS	INITIATOR CASPASE	CASP8	C44	Other malignant neoplasms of skin	ENSG00000064012	9.33353	0.00386176	1.0240347765487699e-20	2.7562812252452317e-16	Brain Cerebellum	0.429233	0.410619	1.4783734728966798e-25	3.8311774777252204e-24	16	16	16	C44.gwas.imputed_v3.both_sexes.csv	ICD10/FinnGen
CASP8	APOPTOSIS	INITIATOR CASPASE	CASP8	C44	Other malignant neoplasms of skin	ENSG00000064012	-9.2478	-0.00397181	2.29156252415384e-20	5.85954828988661e-16	Spleen	0.389512	0.453805	2.21974718048583e-31	1.1035542142984699e-29	13	13	13	C44.gwas.imputed_v3.both_sexes.csv	ICD10/FinnGen
CASP8	APOPTOSIS	INITIATOR CASPASE	CASP8	C44	Other malignant neoplasms of skin	ENSG00000064012	-9.19618	-0.00673622	3.709027928986179e-20	9.032401433044713e-16	Muscle Skeletal	0.132092	0.160784	1.18925459470651e-28	1.12604814641492e-27	11	11	11	C44.gwas.imputed_v3.both_sexes.csv	ICD10/FinnGen
CASP8	APOPTOSIS	INITIATOR CASPASE	CASP8	C44	Other malignant neoplasms of skin	ENSG00000064012	-9.15401	-0.00540161	5.486033551978049e-20	1.275258422976672e-15	Adrenal Gland	0.205438	0.352658	1.3446012221959698e-23	4.48836417993464e-22	11	11	11	C44.gwas.imputed_v3.both_sexes.csv	ICD10/FinnGen
CASP8	APOPTOSIS	INITIATOR CASPASE	CASP8	C44	Other malignant neoplasms of skin	ENSG00000064012	-9.1391	-0.00476042	6.29771249208326e-20	1.4002881582071145e-15	Breast Mammary Tissue	0.26384	0.387843	6.60535410975145e-44	3.0624954424753997e-42	8	8	8	C44.gwas.imputed_v3.both_sexes.csv	ICD10/FinnGen
CASP8	APOPTOSIS	INITIATOR CASPASE	CASP8	C44	Other malignant neoplasms of skin	ENSG00000064012	-9.06667	-0.00389531	1.227095499601e-19	2.6147462195289613e-15	Lung	0.393518	0.470217	8.725366164145691e-73	6.35438146056202e-71	6	6	6	C44.gwas.imputed_v3.both_sexes.csv	ICD10/FinnGen
CASP8	APOPTOSIS	INITIATOR CASPASE	CASP8	C44	Other malignant neoplasms of skin	ENSG00000064012	-9.05275	-0.00497553	1.39406910234401e-19	2.8517189083077256e-15	Small Intestine Terminal Ileum	0.233897	0.254056	1.33891554468893e-12	2.9512445098369e-11	8	8	8	C44.gwas.imputed_v3.both_sexes.csv	ICD10/FinnGen
CASP8	APOPTOSIS	INITIATOR CASPASE	CASP8	C44	Other malignant neoplasms of skin	ENSG00000064012	-9.03908	-0.0105205	1.5799719706033598e-19	3.107695483501921e-15	Pancreas	0.0519179	0.287863	3.9010995224034204e-24	7.1593575732682e-23	5	5	5	C44.gwas.imputed_v3.both_sexes.csv	ICD10/FinnGen
CASP8	APOPTOSIS	INITIATOR CASPASE	CASP8	C44	Other malignant neoplasms of skin	ENSG00000064012	-8.88658	-0.00888094	6.301749694458207e-19	1.1936027397204876e-14	Vagina	0.0704491	0.0846095	4.6664811332031e-4	0.00311828	8	8	8	C44.gwas.imputed_v3.both_sexes.csv	ICD10/FinnGen
CASP8	APOPTOSIS	INITIATOR CASPASE	CASP8	C44	Other malignant neoplasms of skin	ENSG00000064012	-8.74802	-0.00726193	2.1712187870142e-18	3.9655915361308425e-14	Ovary	0.102581	0.0999241	3.16098724053347e-5	1.9505925430125e-4	9	9	9	C44.gwas.imputed_v3.both_sexes.csv	ICD10/FinnGen
CASP8	APOPTOSIS	INITIATOR CASPASE	CASP8	C44	Other malignant neoplasms of skin	ENSG00000064012	-8.72453	-0.00611308	2.672924900495979e-18	4.7135832412532584e-14	Stomach	0.145429	0.279856	9.232970685525178e-25	2.3301552841330998e-23	13	13	13	C44.gwas.imputed_v3.both_sexes.csv	ICD10/FinnGen
CASP8	APOPTOSIS	INITIATOR CASPASE	CASP8	C44	Other malignant neoplasms of skin	ENSG00000064012	-8.72068	-0.00567824	2.7654161817535e-18	4.7141312206036785e-14	Colon Transverse	0.168348	0.269838	8.07021873353911e-27	1.6342581674276698e-25	16	16	16	C44.gwas.imputed_v3.both_sexes.csv	ICD10/FinnGen
CASP8	APOPTOSIS	INITIATOR CASPASE	CASP8	C44	Other malignant neoplasms of skin	ENSG00000064012	-8.70828	-0.00581421	3.085248639890909e-18	5.0896849191531965e-14	Liver	0.160389	0.160718	1.96639799367887e-9	2.40778752391048e-8	11	11	11	C44.gwas.imputed_v3.both_sexes.csv	ICD10/FinnGen
CASP8	APOPTOSIS	INITIATOR CASPASE	CASP8	C44	Other malignant neoplasms of skin	ENSG00000064012	-8.68668	-0.0063237	3.73181685555029e-18	5.963933136131656e-14	Minor Salivary Gland	0.134608	0.242234	3.72325212072079e-10	7.483772255995991e-9	14	14	14	C44.gwas.imputed_v3.both_sexes.csv	ICD10/FinnGen
CASP8	APOPTOSIS	INITIATOR CASPASE	CASP8	C44	Other malignant neoplasms of skin	ENSG00000064012	-8.57695	-0.0060205	9.74218173853093e-18	1.509748856196423e-13	Testis	0.144341	0.204739	1.17459379233767e-17	9.62351268412422e-17	13	13	13	C44.gwas.imputed_v3.both_sexes.csv	ICD10/FinnGen
CASP8	APOPTOSIS	INITIATOR CASPASE	CASP8	C44	Other malignant neoplasms of skin	ENSG00000064012	8.55285	0.0052893	1.20083863328382e-17	1.8062096433488594e-13	Pituitary	0.185282	0.260427	4.05819089142935e-17	6.82584007460401e-16	7	7	7	C44.gwas.imputed_v3.both_sexes.csv	ICD10/FinnGen
CASP8	APOPTOSIS	INITIATOR CASPASE	CASP8	C44	Other malignant neoplasms of skin	ENSG00000064012	-7.5389	-0.00549916	4.7396661554935816e-14	6.925356432147794e-10	Prostate	0.131963	0.0558856	3.9289945742652e-4	0.00150197	14	14	14	C44.gwas.imputed_v3.both_sexes.csv	ICD10/FinnGen
CASP8	APOPTOSIS	INITIATOR CASPASE	CASP8	C44	Other malignant neoplasms of skin	ENSG00000064012	-7.18407	-0.00554923	6.76677092841513e-13	9.61261162870376e-9	Artery Coronary	0.118429	0.0826243	2.03795374821533e-5	1.0335589150394e-4	13	13	13	C44.gwas.imputed_v3.both_sexes.csv	ICD10/FinnGen
CASP8	APOPTOSIS	INITIATOR CASPASE	CASP8	C44	Other malignant neoplasms of skin	ENSG00000064012	-6.43046	-0.00514448	1.27219173801488e-10	1.7583821600115828e-6	Colon Sigmoid	0.110441	0.0593528	1.11431046903596e-5	3.70222348453094e-5	16	16	16	C44.gwas.imputed_v3.both_sexes.csv	ICD10/FinnGen
CASP8	APOPTOSIS	INITIATOR CASPASE	CASP8	C44	Other malignant neoplasms of skin	ENSG00000064012	6.21372	0.00585405	5.17432979263882e-10	6.9635858016186265e-6	Brain Caudate basal ganglia	0.0800749	0.0760329	9.96191462256066e-5	3.9316707833738e-4	19	19	19	C44.gwas.imputed_v3.both_sexes.csv	ICD10/FinnGen
CASP8	APOPTOSIS	INITIATOR CASPASE	CASP8	C44	Other malignant neoplasms of skin	ENSG00000064012	-6.20293	-0.00498286	5.54229605188373e-10	7.267541757757547e-6	Artery Aorta	0.109456	0.0997663	2.05695225006956e-10	8.81356070007339e-10	15	15	15	C44.gwas.imputed_v3.both_sexes.csv	ICD10/FinnGen
CASP8	APOPTOSIS	INITIATOR CASPASE	CASP8	C44	Other malignant neoplasms of skin	ENSG00000064012	6.03112	0.00578547	1.6282244659962602e-9	2.0816931208985483e-5	Brain Putamen basal ganglia	0.0787481	0.0779482	2.2695638946228e-4	9.3266541354385e-4	21	21	21	C44.gwas.imputed_v3.both_sexes.csv	ICD10/FinnGen
CASP8	APOPTOSIS	INITIATOR CASPASE	CASP8	C44	Other malignant neoplasms of skin	ENSG00000064012	5.82899	0.00390639	5.57630774766388e-9	6.955451060416594e-5	Thyroid	0.170885	0.128871	6.708433044911027e-19	3.272391414050249e-18	22	22	22	C44.gwas.imputed_v3.both_sexes.csv	ICD10/FinnGen
CASP8	APOPTOSIS	INITIATOR CASPASE	CASP8	C44	Other malignant neoplasms of skin	ENSG00000064012	-5.66424	-0.004266	1.47678126481219e-8	1.7981640294940086e-4	Artery Tibial	0.125802	0.0994222	6.021955107953851e-15	2.56407751519792e-14	27	27	27	C44.gwas.imputed_v3.both_sexes.csv	ICD10/FinnGen
CASP8	APOPTOSIS	INITIATOR CASPASE	CASP8	C44	Other malignant neoplasms of skin	ENSG00000064012	-5.52823	-0.00452941	3.23486575276568e-8	3.847248408595056e-4	Esophagus Muscularis	0.104612	0.111662	1.36059183460486e-13	6.2891386135898e-13	12	12	12	C44.gwas.imputed_v3.both_sexes.csv	ICD10/FinnGen
BCL2L11	APOPTOSIS	PROAPOPTOTIC BH3-ONLY	BIM	D17	Benign lipomatous neoplasm	ENSG00000153094	4.85921	0.00557735	1.1785607647254e-6	0.0133937	Brain Nucleus accumbens basal ganglia	0.0275498	0.130122	1.33714666484043e-7	9.20095761258422e-7	15	15	15	D17.gwas.imputed_v3.both_sexes.csv	ICD10/FinnGen
BCL2L11	APOPTOSIS	PROAPOPTOTIC BH3-ONLY	BIM	D17	Benign lipomatous neoplasm	ENSG00000153094	4.85932	0.00612141	1.17787223645745e-6	0.0133937	Brain Caudate basal ganglia	0.0226222	0.0301907	0.0153954	0.0362049	11	11	11	D17.gwas.imputed_v3.both_sexes.csv	ICD10/FinnGen
BAK1	APOPTOSIS	PROAPOPTOTIC EFFECTOR	BAK	K11_COELIAC	Coeliac disease *	ENSG00000030110	4.82705	8.9696190979607e-4	1.38571128738395e-6	0.0154056	Brain Hypothalamus	0.17939	0.198135	1.1881013010190802e-9	1.72644699662116e-8	20	20	20	K11_COELIAC.gwas.imputed_v3.both_sexes.csv	ICD10/FinnGen
BCL2L11	APOPTOSIS	PROAPOPTOTIC BH3-ONLY	BIM	D17	Benign lipomatous neoplasm	ENSG00000153094	4.63177	0.006838	3.62557641148723e-6	0.0394495	Brain Frontal Cortex BA9	0.0161342	0.024917	0.0369506	0.0862731	9	9	9	D17.gwas.imputed_v3.both_sexes.csv	ICD10/FinnGen
BAX	APOPTOSIS	PROAPOPTOTIC EFFECTOR	BAX	N83	Noninflammatory disorders of ovary, Fallopian tube and broad ligament	ENSG00000087088	4.57445	0.00787171	4.77471726708122e-6	0.0503335	Skin Sun Exposed Lower leg	0.00627274	0.0301845	1.72932650899889e-5	3.61068741121482e-5	14	14	14	N83.gwas.imputed_v3.both_sexes.csv	ICD10/FinnGen
CASP9	APOPTOSIS	INITIATOR CASPASE	CASP9	C44	Other malignant neoplasms of skin	ENSG00000132906	-4.57236	-0.0027527	4.822707684091e-6	0.0503335	Adipose Visceral Omentum	0.19719	0.242579	4.97758516195779e-30	8.01762089969624e-29	11	12	12	C44.gwas.imputed_v3.both_sexes.csv	ICD10/FinnGen
BAK1	APOPTOSIS	PROAPOPTOTIC EFFECTOR	BAK	K11_COELIAC	Coeliac disease *	ENSG00000030110	4.54778	6.628220017167e-4	5.42147985970971e-6	0.0543638	Adrenal Gland	0.307007	0.346658	3.93560987153596e-23	1.25506410496589e-21	32	32	32	K11_COELIAC.gwas.imputed_v3.both_sexes.csv	ICD10/FinnGen
CASP9	APOPTOSIS	INITIATOR CASPASE	CASP9	C44	Other malignant neoplasms of skin	ENSG00000132906	-4.54964	-0.0025474	5.37384127300878e-6	0.0543638	Prostate	0.221509	0.351175	2.41480303623892e-22	9.30614835006288e-21	13	13	13	C44.gwas.imputed_v3.both_sexes.csv	ICD10/FinnGen
BCL2L11	APOPTOSIS	PROAPOPTOTIC BH3-ONLY	BIM	D17	Benign lipomatous neoplasm	ENSG00000153094	4.53174	0.00735718	5.85007109870001e-6	0.0575334	Brain Anterior cingulate cortex BA24	0.0136344	0.0601854	0.00274491	0.0108223	3	3	3	D17.gwas.imputed_v3.both_sexes.csv	ICD10/FinnGen
BAK1	APOPTOSIS	PROAPOPTOTIC EFFECTOR	BAK	STILL_ADULT	Adult-onset Still disease *	ENSG00000030110	-4.5142	-0.00277523	6.35558071661718e-6	0.0613256	Kidney Cortex	0.0311374	0.0832101	0.0133261	0.0762464	3	3	3	STILL_ADULT.gwas.imputed_v3.both_sexes.csv	ICD10/FinnGen
CASP9	APOPTOSIS	INITIATOR CASPASE	CASP9	C44	Other malignant neoplasms of skin	ENSG00000132906	-4.50734	-0.00238254	6.56454177241236e-6	0.0621689	Esophagus Gastroesophageal Junction	0.254074	0.238447	3.54531972513898e-21	4.70265315373801e-20	16	17	17	C44.gwas.imputed_v3.both_sexes.csv	ICD10/FinnGen
CASP9	APOPTOSIS	INITIATOR CASPASE	CASP9	C44	Other malignant neoplasms of skin	ENSG00000132906	-4.45712	-0.00263653	8.30693175307696e-6	0.0758604	Nerve Tibial	0.204739	0.232735	2.31229166973726e-32	2.0727799578023997e-31	14	14	14	C44.gwas.imputed_v3.both_sexes.csv	ICD10/FinnGen
CASP9	APOPTOSIS	INITIATOR CASPASE	CASP9	C44	Other malignant neoplasms of skin	ENSG00000132906	-4.45784	-0.00311527	8.27892387820947e-6	0.0758604	Brain Substantia nigra	0.144363	0.188968	1.34660615987227e-6	1.85084035940169e-5	16	16	16	C44.gwas.imputed_v3.both_sexes.csv	ICD10/FinnGen
CASP9	APOPTOSIS	INITIATOR CASPASE	CASP9	C44	Other malignant neoplasms of skin	ENSG00000132906	-4.43263	-0.00272028	9.30909095370171e-6	0.0835208	Ovary	0.189476	0.269111	6.89478010686632e-13	1.5572589404767597e-11	10	10	10	C44.gwas.imputed_v3.both_sexes.csv	ICD10/FinnGen
BCL2	APOPTOSIS	PROSURVIVAL	BCL2	I12	Hypertensive renal disease	ENSG00000171791	-4.4081	-0.00158154	1.04279027787718e-5	0.0919457	Heart Left Ventricle	0.0177912	0.0842096	6.312236484429771e-9	3.00575639319824e-8	7	7	7	I12.gwas.imputed_v3.both_sexes.csv	ICD10/FinnGen
CASP6	APOPTOSIS	EXECUTIONER CASPASE	CASP6	I9_CHD	Major coronary heart disease event *	ENSG00000138794	-4.40102	-0.00547096	1.0774357377952e-5	0.0933903	Brain Spinal cord cervical c-1	0.0689061	0.107416	1.7948861248874e-4	0.00112006	5	5	5	I9_CHD.gwas.imputed_v3.both_sexes.csv	ICD10/FinnGen
CASP8	APOPTOSIS	INITIATOR CASPASE	CASP8	C61	Malignant neoplasm of prostate	ENSG00000064012	-4.3927	-0.00285258	1.11953591440481e-5	0.0954222	Brain Putamen basal ganglia	0.0787481	0.0779482	2.2695638946228e-4	9.3266541354385e-4	21	21	21	C61.gwas.imputed_v3.both_sexes.csv	ICD10/FinnGen
CASP6	APOPTOSIS	EXECUTIONER CASPASE	CASP6	I21	Acute myocardial infarction	ENSG00000138794	-4.37439	-0.00442342	1.21772561236073e-5	0.10044311509879066	Brain Spinal cord cervical c-1	0.0689061	0.107416	1.7948861248874e-4	0.00112006	5	5	5	I21.gwas.imputed_v3.both_sexes.csv	ICD10/FinnGen
CASP9	APOPTOSIS	INITIATOR CASPASE	CASP9	C44	Other malignant neoplasms of skin	ENSG00000132906	-4.37769	-0.00295584	1.19941612837091e-5	0.10044311509879066	Artery Tibial	0.156487	0.138345	1.3376453815915495e-20	7.837753399858109e-20	7	7	7	C44.gwas.imputed_v3.both_sexes.csv	ICD10/FinnGen
CASP9	APOPTOSIS	INITIATOR CASPASE	CASP9	C44	Other malignant neoplasms of skin	ENSG00000132906	-4.35902	-0.00529345	1.30648117514838e-5	0.1060535057036876	Brain Cerebellum	0.0475572	0.25628	5.297821143301131e-15	5.2258723505185204e-14	16	16	16	C44.gwas.imputed_v3.both_sexes.csv	ICD10/FinnGen
CASP9	APOPTOSIS	INITIATOR CASPASE	CASP9	C44	Other malignant neoplasms of skin	ENSG00000132906	-4.35331	-0.00264307	1.34095999284554e-5	0.1071515034783117	Thyroid	0.191443	0.274573	8.54267835771045e-42	1.0413095833748e-40	10	10	10	C44.gwas.imputed_v3.both_sexes.csv	ICD10/FinnGen
CASP8	APOPTOSIS	INITIATOR CASPASE	CASP8	C61	Malignant neoplasm of prostate	ENSG00000064012	-4.34246	-0.00279403	1.40893618110009e-5	0.1108511970595305	Brain Caudate basal ganglia	0.0800749	0.0760329	9.96191462256066e-5	3.9316707833738e-4	19	19	19	C61.gwas.imputed_v3.both_sexes.csv	ICD10/FinnGen
BAK1	APOPTOSIS	PROAPOPTOTIC EFFECTOR	BAK	K11_COELIAC	Coeliac disease *	ENSG00000030110	4.3204	4.6295359837566e-4	1.55749709433545e-5	0.12068289833899055	Esophagus Mucosa	0.565006	0.627619	2.98157220951992e-108	8.913120863354384e-106	31	31	31	K11_COELIAC.gwas.imputed_v3.both_sexes.csv	ICD10/FinnGen
BAK1	APOPTOSIS	PROAPOPTOTIC EFFECTOR	BAK	K11_COELIAC	Coeliac disease *	ENSG00000030110	4.31206	7.620136266419e-4	1.61741311188724e-5	0.12345497018587435	Brain Cortex	0.201615	0.345019	2.0988535828598495e-20	5.2396469645829295e-19	22	22	22	K11_COELIAC.gwas.imputed_v3.both_sexes.csv	ICD10/FinnGen
CASP9	APOPTOSIS	INITIATOR CASPASE	CASP9	C44	Other malignant neoplasms of skin	ENSG00000132906	-4.29595	-0.00279194	1.73943605589653e-5	0.13016803380254405	Uterus	0.168111	0.155483	3.76942949843159e-6	4.39731539917987e-5	7	7	7	C44.gwas.imputed_v3.both_sexes.csv	ICD10/FinnGen
GSDMD	PYROPTOSIS	PYROPTOSIS	GSDMD	G51	Facial nerve disorders	ENSG00000104518	-4.29331	-0.00049948	1.76031865003682e-5	0.13016803380254405	Nerve Tibial	0.23569	0.289731	2.71489176638191e-41	3.42940484884062e-40	25	29	29	G51.gwas.imputed_v3.both_sexes.csv	ICD10/FinnGen
GSDME	PYROPTOSIS	PYROPTOSIS	GSDME	N49	Inflammatory disorders of male genital organs, not elsewhere classified	ENSG00000105928	4.29062	3.723795523736e-4	1.78172208285812e-5	0.13016803380254405	Lung	0.133792	0.109958	1.10482637082821e-14	6.53645687366753e-14	23	23	23	N49.gwas.imputed_v3.both_sexes.csv	ICD10/FinnGen
CASP9	APOPTOSIS	INITIATOR CASPASE	CASP9	C44	Other malignant neoplasms of skin	ENSG00000132906	4.28621	0.00295006	1.81749518408962e-5	0.1309113622723662	Testis	0.152438	0.132956	1.4635066180418098e-11	7.65683613449131e-11	26	26	26	C44.gwas.imputed_v3.both_sexes.csv	ICD10/FinnGen
BCL2L11	APOPTOSIS	PROAPOPTOTIC BH3-ONLY	BIM	D17	Benign lipomatous neoplasm	ENSG00000153094	4.27233	0.00670181	1.93443765633195e-5	0.13581724133778267	Brain Hippocampus	0.0141304	0.0597604	0.00155393	0.00637751	13	13	13	D17.gwas.imputed_v3.both_sexes.csv	ICD10/FinnGen
BCL2L11	APOPTOSIS	PROAPOPTOTIC BH3-ONLY	BIM	D17	Benign lipomatous neoplasm	ENSG00000153094	4.27183	0.00751996	1.9387211269526e-5	0.13581724133778267	Cells Cultured fibroblasts	0.0109027	0.0185259	0.00272175	0.00448865	17	17	17	D17.gwas.imputed_v3.both_sexes.csv	ICD10/FinnGen
GSDMD	PYROPTOSIS	PYROPTOSIS	GSDMD	G51	Facial nerve disorders	ENSG00000104518	-4.25131	-0.000450982	2.12524754783464e-5	0.14491411286103073	Artery Tibial	0.276951	0.401775	6.076895454607531e-67	1.903964268674e-65	19	20	20	G51.gwas.imputed_v3.both_sexes.csv	ICD10/FinnGen
GSDMD	PYROPTOSIS	PYROPTOSIS	GSDMD	G51	Facial nerve disorders	ENSG00000104518	-4.25138	-0.000526169	2.12456844208423e-5	0.14491411286103073	Brain Putamen basal ganglia	0.208953	0.337055	1.05688245079341e-16	3.0757096307975002e-15	8	11	11	G51.gwas.imputed_v3.both_sexes.csv	ICD10/FinnGen
BAK1	APOPTOSIS	PROAPOPTOTIC EFFECTOR	BAK	M13_POLYARTHROPATHIES	Polyarthropathies *	ENSG00000030110	-4.16605	-0.00379117	3.09929346334613e-5	0.15935290335711125	Kidney Cortex	0.0311374	0.0832101	0.0133261	0.0762464	3	3	3	M13_POLYARTHROPATHIES.gwas.imputed_v3.both_sexes.csv	ICD10/FinnGen
BAK1	APOPTOSIS	PROAPOPTOTIC EFFECTOR	BAK	K11_COELIAC	Coeliac disease *	ENSG00000030110	4.21126	7.1621754757484e-4	2.53949021046519e-5	0.15935290335711125	Brain Cerebellum	0.229131	0.170271	5.34753035289933e-10	3.2181768818150803e-9	31	31	31	K11_COELIAC.gwas.imputed_v3.both_sexes.csv	ICD10/FinnGen
BCL2L11	APOPTOSIS	PROAPOPTOTIC BH3-ONLY	BIM	D17	Benign lipomatous neoplasm	ENSG00000153094	4.169	0.00154035	3.05941535294827e-5	0.15935290335711125	Brain Cerebellum	0.272349	0.376817	4.95149181413708e-23	1.01998787704172e-21	28	28	28	D17.gwas.imputed_v3.both_sexes.csv	ICD10/FinnGen
BIK	APOPTOSIS	PROAPOPTOTIC BH3-ONLY	BIK	C61	Malignant neoplasm of prostate	ENSG00000100290	4.16825	0.0068721	3.0694961896468e-5	0.15935290335711125	Lung	0.0130786	0.0398166	5.03627071472672e-6	1.35979309297622e-5	13	13	13	C61.gwas.imputed_v3.both_sexes.csv	ICD10/FinnGen
CASP8	APOPTOSIS	INITIATOR CASPASE	CASP8	C61	Malignant neoplasm of prostate	ENSG00000064012	-4.17459	-0.00252404	2.98522417468798e-5	0.15935290335711125	Brain Amygdala	0.0928461	0.101104	2.4061413411941e-4	0.00168037	8	8	8	C61.gwas.imputed_v3.both_sexes.csv	ICD10/FinnGen
CASP8	APOPTOSIS	INITIATOR CASPASE	CASP8	C61	Malignant neoplasm of prostate	ENSG00000064012	-4.1753	-0.00180211	2.97593345414456e-5	0.15935290335711125	Pituitary	0.185282	0.260427	4.05819089142935e-17	6.82584007460401e-16	7	7	7	C61.gwas.imputed_v3.both_sexes.csv	ICD10/FinnGen
CASP9	APOPTOSIS	INITIATOR CASPASE	CASP9	C44	Other malignant neoplasms of skin	ENSG00000132906	-4.17904	-0.00356966	2.92746029963321e-5	0.15935290335711125	Colon Sigmoid	0.0965562	0.277987	3.77034940134426e-24	6.947054920286569e-23	2	2	2	C44.gwas.imputed_v3.both_sexes.csv	ICD10/FinnGen
CASP9	APOPTOSIS	INITIATOR CASPASE	CASP9	C44	Other malignant neoplasms of skin	ENSG00000132906	-4.17524	-0.00285132	2.97675727293143e-5	0.15935290335711125	Adrenal Gland	0.151378	0.190989	2.75629554923993e-12	3.08233386504767e-11	4	4	4	C44.gwas.imputed_v3.both_sexes.csv	ICD10/FinnGen
CASP9	APOPTOSIS	INITIATOR CASPASE	CASP9	C44	Other malignant neoplasms of skin	ENSG00000132906	-4.17194	-0.00577782	3.02015781330329e-5	0.15935290335711125	Kidney Cortex	0.0367547	0.235985	1.32106926862812e-5	3.4324739924779e-4	2	2	2	C44.gwas.imputed_v3.both_sexes.csv	ICD10/FinnGen
CASP9	APOPTOSIS	INITIATOR CASPASE	CASP9	C44	Other malignant neoplasms of skin	ENSG00000132906	-4.19136	-0.00404217	2.77287989383969e-5	0.15935290335711125	Brain Putamen basal ganglia	0.0758259	0.05621	0.0018524	0.00614909	3	3	3	C44.gwas.imputed_v3.both_sexes.csv	ICD10/FinnGen
CASP9	APOPTOSIS	INITIATOR CASPASE	CASP9	C44	Other malignant neoplasms of skin	ENSG00000132906	-4.17905	-0.00309424	2.92728976448894e-5	0.15935290335711125	Vagina	0.128659	0.141989	4.11451780412073e-6	5.23381447382854e-5	4	4	4	C44.gwas.imputed_v3.both_sexes.csv	ICD10/FinnGen
CASP9	APOPTOSIS	INITIATOR CASPASE	CASP9	C44	Other malignant neoplasms of skin	ENSG00000132906	-4.19564	-0.00292063	2.72097539784679e-5	0.15935290335711125	Adipose Subcutaneous	0.146165	0.188837	3.6814672837657287e-28	3.40718468062957e-27	13	13	13	C44.gwas.imputed_v3.both_sexes.csv	ICD10/FinnGen
CASP9	APOPTOSIS	INITIATOR CASPASE	CASP9	C44	Other malignant neoplasms of skin	ENSG00000132906	-4.17949	-0.00299171	2.92160167374164e-5	0.15935290335711125	Artery Coronary	0.137515	0.10589	1.21007208545433e-6	7.85396596908949e-6	3	3	3	C44.gwas.imputed_v3.both_sexes.csv	ICD10/FinnGen
CASP9	APOPTOSIS	INITIATOR CASPASE	CASP9	C44	Other malignant neoplasms of skin	ENSG00000132906	-4.17403	-0.00411913	2.99253201504304e-5	0.15935290335711125	Brain Cerebellar Hemisphere	0.072453	0.155699	6.54055887276548e-8	3.70108614948528e-7	5	5	5	C44.gwas.imputed_v3.both_sexes.csv	ICD10/FinnGen
CASP9	APOPTOSIS	INITIATOR CASPASE	CASP9	C44	Other malignant neoplasms of skin	ENSG00000132906	-4.17386	-0.0028107	2.99485442179751e-5	0.15935290335711125	Stomach	0.155759	0.285359	2.65994158019888e-25	6.98046622659648e-24	7	7	7	C44.gwas.imputed_v3.both_sexes.csv	ICD10/FinnGen
CASP9	APOPTOSIS	INITIATOR CASPASE	CASP9	C44	Other malignant neoplasms of skin	ENSG00000132906	-4.18378	-0.00239638	2.86702385105243e-5	0.15935290335711125	Heart Atrial Appendage	0.215499	0.312182	6.31620142161542e-32	1.5029793163844e-30	9	9	9	C44.gwas.imputed_v3.both_sexes.csv	ICD10/FinnGen
CASP9	APOPTOSIS	INITIATOR CASPASE	CASP9	C44	Other malignant neoplasms of skin	ENSG00000132906	-4.17463	-0.00429992	2.98468306583278e-5	0.15935290335711125	Brain Spinal cord cervical c-1	0.0664378	0.140157	1.57028921339541e-5	1.2812676348454e-4	2	2	2	C44.gwas.imputed_v3.both_sexes.csv	ICD10/FinnGen
CASP9	APOPTOSIS	INITIATOR CASPASE	CASP9	C44	Other malignant neoplasms of skin	ENSG00000132906	-4.17417	-0.00289895	2.9906982592829e-5	0.15935290335711125	Liver	0.146353	0.1941	2.7490077254079097e-11	4.26626153808588e-10	5	5	5	C44.gwas.imputed_v3.both_sexes.csv	ICD10/FinnGen
CASP9	APOPTOSIS	INITIATOR CASPASE	CASP9	C44	Other malignant neoplasms of skin	ENSG00000132906	-4.16482	-0.00696728	3.11600078523571e-5	0.15935290335711125	Brain Cortex	0.0251975	0.0263444	0.0200641	0.044468	2	2	2	C44.gwas.imputed_v3.both_sexes.csv	ICD10/FinnGen
CASP9	APOPTOSIS	INITIATOR CASPASE	CASP9	C44	Other malignant neoplasms of skin	ENSG00000132906	-4.17363	-0.00456031	2.99788667592705e-5	0.15935290335711125	Brain Hippocampus	0.0590424	0.0645924	9.8750769928531e-4	0.0042634	2	2	2	C44.gwas.imputed_v3.both_sexes.csv	ICD10/FinnGen
CASP9	APOPTOSIS	INITIATOR CASPASE	CASP9	C44	Other malignant neoplasms of skin	ENSG00000132906	-4.19833	-0.0124398	2.68895191474604e-5	0.15935290335711125	Brain Caudate basal ganglia	0.00804284	0.0203928	0.0469936	0.0976826	3	3	3	C44.gwas.imputed_v3.both_sexes.csv	ICD10/FinnGen
GSDMD	PYROPTOSIS	PYROPTOSIS	GSDMD	G51	Facial nerve disorders	ENSG00000104518	-4.20874	-0.00054218	2.56794089418883e-5	0.15935290335711125	Muscle Skeletal	0.198109	0.263676	9.4196212270285e-49	1.82203541569328e-47	25	27	27	G51.gwas.imputed_v3.both_sexes.csv	ICD10/FinnGen
HRK	APOPTOSIS	PROAPOPTOTIC BH3-ONLY	HRK	H81	Disorders of vestibular function	ENSG00000135116	4.20637	0.00230381	2.59500597208831e-5	0.15935290335711125	Nerve Tibial	0.0122073	0.0243085	3.0647110500846e-4	5.3643160912861e-4	5	5	5	H81.gwas.imputed_v3.both_sexes.csv	ICD10/FinnGen
NEK7	PYROPTOSIS	PYROPTOSIS	NEK7	I26	Pulmonary embolism	ENSG00000151414	-4.17573	-0.00596116	2.97029382208404e-5	0.15935290335711125	Cells Cultured fibroblasts	0.00972223	0.0113567	0.019146	0.0283259	5	5	5	I26.gwas.imputed_v3.both_sexes.csv	ICD10/FinnGen
RIPK3	NECROPTOSIS	NECROPTOSIS	RIPK3	M13_DUPUTRYEN	Palmar fascial fibromatosis [Dupuytren] *	ENSG00000129465	-4.20781	-0.0018068	2.57860614178343e-5	0.15935290335711125	Cells Cultured fibroblasts	0.123854	0.171985	1.68576308463486e-21	1.02278096455386e-20	15	15	15	M13_DUPUTRYEN.gwas.imputed_v3.both_sexes.csv	ICD10/FinnGen
CASP9	APOPTOSIS	INITIATOR CASPASE	CASP9	C44	Other malignant neoplasms of skin	ENSG00000132906	-4.16015	-0.00271059	3.18042983749355e-5	0.15945864507390947	Lung	0.166724	0.200487	9.27049152497425e-27	1.11636948279653e-25	16	16	16	C44.gwas.imputed_v3.both_sexes.csv	ICD10/FinnGen
GSDMD	PYROPTOSIS	PYROPTOSIS	GSDMD	G51	Facial nerve disorders	ENSG00000104518	-4.16123	-0.000467105	3.16540514305541e-5	0.15945864507390947	Colon Sigmoid	0.24738	0.297268	5.06718280944897e-26	1.0485617283379101e-24	18	20	20	G51.gwas.imputed_v3.both_sexes.csv	ICD10/FinnGen
CASP9	APOPTOSIS	INITIATOR CASPASE	CASP9	C44	Other malignant neoplasms of skin	ENSG00000132906	-4.15237	-0.00266844	3.29051071301834e-5	0.16337609317077717	Heart Left Ventricle	0.171596	0.283872	1.09238064715839e-29	2.49798332969098e-28	18	18	18	C44.gwas.imputed_v3.both_sexes.csv	ICD10/FinnGen
CASP9	APOPTOSIS	INITIATOR CASPASE	CASP9	C44	Other malignant neoplasms of skin	ENSG00000132906	-4.13118	-0.0030511	3.6090753111266e-5	0.1774700319481505	Small Intestine Terminal Ileum	0.129288	0.342796	2.15573734025058e-17	9.15591920540023e-16	3	3	3	C44.gwas.imputed_v3.both_sexes.csv	ICD10/FinnGen
CASP9	APOPTOSIS	INITIATOR CASPASE	CASP9	C44	Other malignant neoplasms of skin	ENSG00000132906	-4.12313	-0.00314812	3.73765796870542e-5	0.18202734458756584	Spleen	0.120964	0.368251	3.16469548981428e-24	8.540978827770209e-23	3	3	3	C44.gwas.imputed_v3.both_sexes.csv	ICD10/FinnGen
GSDMD	PYROPTOSIS	PYROPTOSIS	GSDMD	G51	Facial nerve disorders	ENSG00000104518	-4.12096	-0.000443899	3.77294154623603e-5	0.18202734458756584	Esophagus Gastroesophageal Junction	0.268504	0.306825	6.2455780429987285e-28	1.24347127480843e-26	19	22	22	G51.gwas.imputed_v3.both_sexes.csv	ICD10/FinnGen
CASP7	APOPTOSIS	EXECUTIONER CASPASE	CASP7	H43	Disorders of vitreous body	ENSG00000165806	-4.1175	-0.000667206	3.83007883727832e-5	0.1830570072468979	Testis	0.146927	0.13972	4.08143450799606e-12	2.2281832227239e-11	20	20	20	H43.gwas.imputed_v3.both_sexes.csv	ICD10/FinnGen
CASP3	APOPTOSIS	EXECUTIONER CASPASE	CASP3	F31	Bipolar affective disorder	ENSG00000164305	-4.10864	-0.00227511	3.97991652347002e-5	0.18503066090323775	Skin Not Sun Exposed Suprapubic	0.0114941	0.0136089	0.00792705	0.0129275	9	9	9	F31.gwas.imputed_v3.both_sexes.csv	ICD10/FinnGen
CASP9	APOPTOSIS	INITIATOR CASPASE	CASP9	C44	Other malignant neoplasms of skin	ENSG00000132906	-4.1107	-0.00363907	3.94455513926964e-5	0.18503066090323775	Brain Hypothalamus	0.0900459	0.0880708	8.50432415722409e-5	4.8257588176819e-4	3	3	3	C44.gwas.imputed_v3.both_sexes.csv	ICD10/FinnGen
CASP9	APOPTOSIS	INITIATOR CASPASE	CASP9	C44	Other malignant neoplasms of skin	ENSG00000132906	-4.10963	-0.00221499	3.96300015209014e-5	0.18503066090323775	Minor Salivary Gland	0.245072	0.292869	2.5072854423142797e-12	7.26182878450502e-11	14	15	15	C44.gwas.imputed_v3.both_sexes.csv	ICD10/FinnGen
CASP9	APOPTOSIS	INITIATOR CASPASE	CASP9	C44	Other malignant neoplasms of skin	ENSG00000132906	-4.10234	-0.00241556	4.08995752054895e-5	0.1867511121360512	Esophagus Muscularis	0.204232	0.304074	2.39167399441133e-38	4.02241539244175e-37	7	7	7	C44.gwas.imputed_v3.both_sexes.csv	ICD10/FinnGen
CASP9	APOPTOSIS	INITIATOR CASPASE	CASP9	C44	Other malignant neoplasms of skin	ENSG00000132906	-4.10278	-0.00360918	4.08219389029598e-5	0.1867511121360512	Brain Amygdala	0.0911798	0.140269	1.22766760803434e-5	1.2175309030138e-4	4	4	4	C44.gwas.imputed_v3.both_sexes.csv	ICD10/FinnGen
CASP9	APOPTOSIS	INITIATOR CASPASE	CASP9	C44	Other malignant neoplasms of skin	ENSG00000132906	-4.09822	-0.0031939	4.16332563457026e-5	0.1884188545283628	Pituitary	0.116162	0.136501	4.44840554608984e-9	3.32213100187548e-8	6	6	6	C44.gwas.imputed_v3.both_sexes.csv	ICD10/FinnGen
CASP9	APOPTOSIS	INITIATOR CASPASE	CASP9	C44	Other malignant neoplasms of skin	ENSG00000132906	-4.08676	-0.00292012	4.37442110362522e-5	0.1962357632663285	Artery Aorta	0.13827	0.0938688	7.44247818230894e-10	3.0443323234702e-9	7	7	7	C44.gwas.imputed_v3.both_sexes.csv	ICD10/FinnGen
GSDME	PYROPTOSIS	PYROPTOSIS	GSDME	N49	Inflammatory disorders of male genital organs, not elsewhere classified	ENSG00000105928	4.08267	6.0180051163415e-4	4.45216417784663e-5	0.19662270369438128	Minor Salivary Gland	0.0502016	0.166952	3.69282237727323e-7	4.23629814063145e-6	5	5	5	N49.gwas.imputed_v3.both_sexes.csv	ICD10/FinnGen
MLKL	NECROPTOSIS	NECROPTOSIS	MLKL	M60	Myositis	ENSG00000168404	4.08226	5.6719591664601e-4	4.45994220369655e-5	0.19662270369438128	Esophagus Mucosa	0.0473348	0.0790586	1.7507334950236101e-10	6.40698724133527e-10	7	8	8	M60.gwas.imputed_v3.both_sexes.csv	ICD10/FinnGen
CASP9	APOPTOSIS	INITIATOR CASPASE	CASP9	C44	Other malignant neoplasms of skin	ENSG00000132906	-4.07448	-0.00295363	4.61163463312647e-5	0.20157257902992676	Colon Transverse	0.134303	0.326958	2.46599199290515e-33	7.28021793411043e-32	6	6	6	C44.gwas.imputed_v3.both_sexes.csv	ICD10/FinnGen
CASP9	APOPTOSIS	INITIATOR CASPASE	CASP9	C44	Other malignant neoplasms of skin	ENSG00000132906	-4.07239	-0.00347262	4.65340215519804e-5	0.2016745058451346	Brain Nucleus accumbens basal ganglia	0.0970071	0.0725024	1.0662196092475e-4	4.323309914414e-4	5	5	5	C44.gwas.imputed_v3.both_sexes.csv	ICD10/FinnGen
BCL2	APOPTOSIS	PROSURVIVAL	BCL2	I12	Hypertensive renal disease	ENSG00000171791	-4.06278	-0.001166	4.84907204983119e-5	0.20665209536898088	Heart Atrial Appendage	0.028	0.0966407	8.88909791010179e-10	4.3519168784369415e-9	11	11	11	I12.gwas.imputed_v3.both_sexes.csv	ICD10/FinnGen
GSDMD	PYROPTOSIS	PYROPTOSIS	GSDMD	G51	Facial nerve disorders	ENSG00000104518	-4.06406	-0.000640997	4.82267045261936e-5	0.20665209536898088	Small Intestine Terminal Ileum	0.128939	0.138281	4.36759864539771e-7	3.92572406893527e-6	12	12	12	G51.gwas.imputed_v3.both_sexes.csv	ICD10/FinnGen
GSDMD	PYROPTOSIS	PYROPTOSIS	GSDMD	G51	Facial nerve disorders	ENSG00000104518	-4.06014	-0.000481604	4.90432113461801e-5	0.20727930883354703	Artery Coronary	0.222485	0.252822	4.7674058006735e-15	9.95469321314943e-14	8	9	9	G51.gwas.imputed_v3.both_sexes.csv	ICD10/FinnGen
GSDMD	PYROPTOSIS	PYROPTOSIS	GSDMD	G51	Facial nerve disorders	ENSG00000104518	-4.05546	-0.000614107	5.00364231055985e-5	0.20974366269712527	Stomach	0.14145	0.230096	4.77134336930122e-20	8.70567627980545e-19	9	9	9	G51.gwas.imputed_v3.both_sexes.csv	ICD10/FinnGen
BCL2L11	APOPTOSIS	PROAPOPTOTIC BH3-ONLY	BIM	E05	Thyrotoxicosis [hyperthyroidism]	ENSG00000153094	4.05288	0.00257224	5.05907554913444e-5	0.21034319951044317	Lung	0.00769121	0.0193636	0.00154749	0.00296548	7	7	7	E05.gwas.imputed_v3.both_sexes.csv	ICD10/FinnGen
BCL2L2	APOPTOSIS	PROSURVIVAL	BCLW	K57	Diverticular disease of intestine	ENSG00000129473	4.03254	0.0177367	5.51763947402323e-5	0.22218361120428565	Adipose Visceral Omentum	0.0051565	0.0133018	0.0124409	0.0208774	13	13	13	K57.gwas.imputed_v3.both_sexes.csv	ICD10/FinnGen
BIRC3	APOPTOSIS	CASPASE ANTAGONIST	cIAP2	ENDOMETRIOSIS_PELVICPERITONEUM	Endometriosis of pelvic peritoneum *	ENSG00000023445	4.03371	8.0619266621949e-4	5.4902632743281e-5	0.22218361120428565	Pituitary	0.0546529	0.104684	3.53784685991354e-7	2.0446537922764e-6	3	3	3	ENDOMETRIOSIS_PELVICPERITONEUM.gwas.imputed_v3.both_sexes.csv	ICD10/FinnGen
CASP9	APOPTOSIS	INITIATOR CASPASE	CASP9	C44	Other malignant neoplasms of skin	ENSG00000132906	-4.03729	-0.00305983	5.40731849903898e-5	0.22218361120428565	Pancreas	0.122918	0.112056	2.02262094038278e-9	1.13122847461828e-8	6	6	6	C44.gwas.imputed_v3.both_sexes.csv	ICD10/FinnGen
GSDMD	PYROPTOSIS	PYROPTOSIS	GSDMD	G51	Facial nerve disorders	ENSG00000104518	-4.03609	-0.000470402	5.43504720304129e-5	0.22218361120428565	Esophagus Muscularis	0.230971	0.362657	3.1621085479212604e-47	7.55672504115595e-46	21	24	24	G51.gwas.imputed_v3.both_sexes.csv	ICD10/FinnGen
GSDMD	PYROPTOSIS	PYROPTOSIS	GSDMD	G51	Facial nerve disorders	ENSG00000104518	-4.03022	-0.000531782	5.57244152451493e-5	0.22263732347812376	Uterus	0.180561	0.19482	1.64294091991122e-7	2.66769485824773e-6	11	12	12	G51.gwas.imputed_v3.both_sexes.csv	ICD10/FinnGen
CASP9	APOPTOSIS	INITIATOR CASPASE	CASP9	C44	Other malignant neoplasms of skin	ENSG00000132906	-4.02497	-0.00292208	5.69827648251319e-5	0.22589999920234188	Breast Mammary Tissue	0.133903	0.201669	4.75776033922252e-21	6.49870974191235e-20	14	16	16	C44.gwas.imputed_v3.both_sexes.csv	ICD10/FinnGen
BAK1	APOPTOSIS	PROAPOPTOTIC EFFECTOR	BAK	K11_COELIAC	Coeliac disease *	ENSG00000030110	3.99755	7.4204449867298e-4	6.40006852917697e-5	0.2358656385776266	Artery Coronary	0.182375	0.190265	2.6394743157612002e-11	3.46361254862603e-10	15	15	15	K11_COELIAC.gwas.imputed_v3.both_sexes.csv	ICD10/FinnGen
BAK1	APOPTOSIS	PROAPOPTOTIC EFFECTOR	BAK	M05	Seropositive rheumatoid arthritis	ENSG00000030110	-3.99494	-0.000381018	6.47112480536334e-5	0.2358656385776266	Minor Salivary Gland	0.269418	0.256032	9.836704941224928e-11	2.1901470294163403e-9	9	9	9	M05.gwas.imputed_v3.both_sexes.csv	ICD10/FinnGen
BCL2L11	APOPTOSIS	PROAPOPTOTIC BH3-ONLY	BIM	E05	Thyrotoxicosis [hyperthyroidism]	ENSG00000153094	3.98616	0.0038345	6.7150827131370807e-05	0.2358656385776266	Esophagus Muscularis	0.00322282	0.0224618	0.00118918	0.00217235	4	4	4	E05.gwas.imputed_v3.both_sexes.csv	ICD10/FinnGen
BIRC3	APOPTOSIS	CASPASE ANTAGONIST	cIAP2	ENDOMETRIOSIS_PELVICPERITONEUM	Endometriosis of pelvic peritoneum *	ENSG00000023445	3.9899	0.00145442	6.61015916582375e-5	0.2358656385776266	Adipose Visceral Omentum	0.0162561	0.0241301	7.3651777226773e-4	0.00153298	1	1	1	ENDOMETRIOSIS_PELVICPERITONEUM.gwas.imputed_v3.both_sexes.csv	ICD10/FinnGen
BIRC3	APOPTOSIS	CASPASE ANTAGONIST	cIAP2	ENDOMETRIOSIS_PELVICPERITONEUM	Endometriosis of pelvic peritoneum *	ENSG00000023445	3.9899	0.00333173	6.61015916582375e-5	0.2358656385776266	Colon Transverse	0.00309782	0.0299435	8.5789097475863e-4	0.00201936	1	1	1	ENDOMETRIOSIS_PELVICPERITONEUM.gwas.imputed_v3.both_sexes.csv	ICD10/FinnGen
BIRC3	APOPTOSIS	CASPASE ANTAGONIST	cIAP2	ENDOMETRIOSIS_PELVICPERITONEUM	Endometriosis of pelvic peritoneum *	ENSG00000023445	3.9899	0.00164195	6.61015916582375e-5	0.2358656385776266	Minor Salivary Gland	0.0127548	0.0700736	0.00134463	0.00607881	1	1	1	ENDOMETRIOSIS_PELVICPERITONEUM.gwas.imputed_v3.both_sexes.csv	ICD10/FinnGen
BIRC3	APOPTOSIS	CASPASE ANTAGONIST	cIAP2	ENDOMETRIOSIS_PELVICPERITONEUM	Endometriosis of pelvic peritoneum *	ENSG00000023445	3.9899	0.00140817	6.61015916582375e-5	0.2358656385776266	Stomach	0.0173415	0.0348032	7.3894620423906e-4	0.00208962	1	1	1	ENDOMETRIOSIS_PELVICPERITONEUM.gwas.imputed_v3.both_sexes.csv	ICD10/FinnGen
BIRC3	APOPTOSIS	CASPASE ANTAGONIST	cIAP2	ENDOMETRIOSIS_PELVICPERITONEUM	Endometriosis of pelvic peritoneum *	ENSG00000023445	3.9899	0.00117517	6.61015916582375e-5	0.2358656385776266	Breast Mammary Tissue	0.0248999	0.053221	3.5006512414415e-6	1.20277631827775e-5	1	1	1	ENDOMETRIOSIS_PELVICPERITONEUM.gwas.imputed_v3.both_sexes.csv	ICD10/FinnGen
CASP8	APOPTOSIS	INITIATOR CASPASE	CASP8	C61	Malignant neoplasm of prostate	ENSG00000064012	-4.00003	-0.002224	6.33337941256633e-5	0.2358656385776266	Brain Hypothalamus	0.110089	0.0901615	6.9397225427451e-5	4.0320281768603e-4	8	8	8	C61.gwas.imputed_v3.both_sexes.csv	ICD10/FinnGen
CASP8	APOPTOSIS	INITIATOR CASPASE	CASP8	C61	Malignant neoplasm of prostate	ENSG00000064012	-3.98681	-0.00231621	6.69676527851047e-5	0.2358656385776266	Brain Hippocampus	0.10107	0.101647	2.9975926064948e-5	1.8917067557694e-4	9	9	9	C61.gwas.imputed_v3.both_sexes.csv	ICD10/FinnGen
CASP9	APOPTOSIS	INITIATOR CASPASE	CASP9	C44	Other malignant neoplasms of skin	ENSG00000132906	-3.99398	-0.00298875	6.49745325363386e-5	0.2358656385776266	Muscle Skeletal	0.126028	0.117971	5.59171905743867e-21	3.74587059501097e-20	6	6	6	C44.gwas.imputed_v3.both_sexes.csv	ICD10/FinnGen
CASP9	APOPTOSIS	INITIATOR CASPASE	CASP9	ENDOMETRIOSIS_UTERUS	Endometriosis of uterus *	ENSG00000132906	3.9855	9.400714914492e-4	6.73372087561908e-5	0.2358656385776266	Cells EBV-transformed lymphocytes	0.0733777	0.0784647	5.8975196502661e-4	0.00294526	28	30	30	ENDOMETRIOSIS_UTERUS.gwas.imputed_v3.both_sexes.csv	ICD10/FinnGen
GSDMD	PYROPTOSIS	PYROPTOSIS	GSDMD	G51	Facial nerve disorders	ENSG00000104518	-4.00594	-0.000460274	6.17718186019243e-5	0.2358656385776266	Heart Atrial Appendage	0.242213	0.352596	8.11368500486514e-37	2.49142352739658e-35	13	15	15	G51.gwas.imputed_v3.both_sexes.csv	ICD10/FinnGen
GSDMD	PYROPTOSIS	PYROPTOSIS	GSDMD	G51	Facial nerve disorders	ENSG00000104518	-4.00838	-0.000478921	6.11355572825944e-5	0.2358656385776266	Artery Aorta	0.219721	0.342885	5.4347642355181995e-37	1.2612053690002698e-35	21	23	23	G51.gwas.imputed_v3.both_sexes.csv	ICD10/FinnGen
GSDME	PYROPTOSIS	PYROPTOSIS	GSDME	N49	Inflammatory disorders of male genital organs, not elsewhere classified	ENSG00000105928	4.00722	4.5398041958e-4	6.14373572931546e-5	0.2358656385776266	Esophagus Mucosa	0.0821881	0.0937661	3.0012331362364197e-12	1.2604675715177e-11	9	9	9	N49.gwas.imputed_v3.both_sexes.csv	ICD10/FinnGen
IL18	PYROPTOSIS	PYROPTOSIS	IL18	C18	Malignant neoplasm of colon	ENSG00000150782	-3.98657	-0.00183082	6.70350451643074e-5	0.2358656385776266	Muscle Skeletal	0.0886283	0.0786633	3.15105262159434e-14	1.44699864279677e-13	23	24	24	C18.gwas.imputed_v3.both_sexes.csv	ICD10/FinnGen
IL1B	PYROPTOSIS	PYROPTOSIS	IL1B	I30	Acute pericarditis	ENSG00000125538	3.99592	0.00302296	6.44428158792999e-5	0.2358656385776266	Cells EBV-transformed lymphocytes	0.00213403	0.051128	0.00588978	0.0213182	3	3	3	I30.gwas.imputed_v3.both_sexes.csv	ICD10/FinnGen
BAK1	APOPTOSIS	PROAPOPTOTIC EFFECTOR	BAK	M05	Seropositive rheumatoid arthritis	ENSG00000030110	-3.97578	-0.000358186	7.01482788130789e-5	0.2367828818792656	Adrenal Gland	0.307007	0.346658	3.93560987153596e-23	1.25506410496589e-21	32	32	32	M05.gwas.imputed_v3.both_sexes.csv	ICD10/FinnGen
BCL2L11	APOPTOSIS	PROAPOPTOTIC BH3-ONLY	BIM	D17	Benign lipomatous neoplasm	ENSG00000153094	3.98066	0.00126787	6.8724266233253e-5	0.2367828818792656	Brain Cerebellar Hemisphere	0.363597	0.366649	6.88974570036553e-19	1.46370073446046e-17	30	30	30	D17.gwas.imputed_v3.both_sexes.csv	ICD10/FinnGen
BIK	APOPTOSIS	PROAPOPTOTIC BH3-ONLY	BIK	C61	Malignant neoplasm of prostate	ENSG00000100290	-3.97722	-0.00569243	6.97242630743836e-5	0.2367828818792656	Brain Cortex	0.0190016	0.0309983	0.0115637	0.027181	2	2	2	C61.gwas.imputed_v3.both_sexes.csv	ICD10/FinnGen
GSDMD	PYROPTOSIS	PYROPTOSIS	GSDMD	G51	Facial nerve disorders	ENSG00000104518	-3.97768	-0.000524378	6.95919725373912e-5	0.2367828818792656	Brain Cerebellum	0.179941	0.169682	5.76448187991437e-10	3.45129033489112e-9	13	14	14	G51.gwas.imputed_v3.both_sexes.csv	ICD10/FinnGen
GSDMD	PYROPTOSIS	PYROPTOSIS	GSDMD	G51	Facial nerve disorders	ENSG00000104518	-3.97501	-0.000506347	7.03771163304961e-5	0.2367828818792656	Adipose Visceral Omentum	0.193996	0.0842144	1.49166059848145e-10	6.77298998695854e-10	21	22	22	G51.gwas.imputed_v3.both_sexes.csv	ICD10/FinnGen
GSDMD	PYROPTOSIS	PYROPTOSIS	GSDMD	G51	Facial nerve disorders	ENSG00000104518	-3.97868	-0.000493089	6.92986108518111e-5	0.2367828818792656	Breast Mammary Tissue	0.204927	0.173111	5.20949721208591e-18	5.71330861293154e-17	21	23	23	G51.gwas.imputed_v3.both_sexes.csv	ICD10/FinnGen
BIRC3	APOPTOSIS	CASPASE ANTAGONIST	cIAP2	ENDOMETRIOSIS_PELVICPERITONEUM	Endometriosis of pelvic peritoneum *	ENSG00000023445	3.97298	0.00138261	7.09777546332958e-5	0.2372429129083447	Whole Blood	0.0177945	0.0509629	3.44364751842907e-9	1.09523574357456e-8	3	3	3	ENDOMETRIOSIS_PELVICPERITONEUM.gwas.imputed_v3.both_sexes.csv	ICD10/FinnGen
MCL1	APOPTOSIS	PROSURVIVAL	MCL1	I63	Cerebral infarction	ENSG00000143384	-3.9693	-0.00563859	7.2083893474324e-5	0.2393756317568587	Cells Cultured fibroblasts	0.0111783	0.0515481	4.58684186994201e-7	1.12228529209456e-6	16	17	17	I63.gwas.imputed_v3.both_sexes.csv	ICD10/FinnGen
BIRC3	APOPTOSIS	CASPASE ANTAGONIST	cIAP2	ENDOMETRIOSIS_PELVICPERITONEUM	Endometriosis of pelvic peritoneum *	ENSG00000023445	3.96069	0.0012022	7.47348965091561e-5	0.2449972791318939	Skin Not Sun Exposed Suprapubic	0.0234501	0.234692	8.824707546432199e-32	1.10945241509232e-30	2	2	2	ENDOMETRIOSIS_PELVICPERITONEUM.gwas.imputed_v3.both_sexes.csv	ICD10/FinnGen
MCL1	APOPTOSIS	PROSURVIVAL	MCL1	I9_CHD	Major coronary heart disease event *	ENSG00000143384	-3.96069	-0.00378829	7.47341646431212e-5	0.2449972791318939	Testis	0.0852873	0.0709657	1.23717252908813e-6	4.05667508849178e-6	33	34	34	I9_CHD.gwas.imputed_v3.both_sexes.csv	ICD10/FinnGen
GSDMD	PYROPTOSIS	PYROPTOSIS	GSDMD	L02	Cutaneous abscess, furuncle and carbuncle	ENSG00000104518	-3.95478	-0.00131644	7.66055099242756e-5	0.24953000628212987	Brain Spinal cord cervical c-1	0.124666	0.0556502	0.00783137	0.0285075	12	13	13	L02.gwas.imputed_v3.both_sexes.csv	ICD10/FinnGen

## Sheet: Supp. Table 9
Supplementary Table 9: Significant associations with continuous lab trait results (FDR < 0.01) from autosomal gene analysis
Gene Name	Protein Name	Pathway	SubPathway	Phenotype Code	Phenotype Description	Ensembl Gene ID	zscore	Effect Size	pvalue	FDR	Tissue	var_g	pred_perf_r2	pred_perf_pval	pred_perf_qval	n_snps_used	n_snps_in_cov	n_snps_in_model	Filename	Derivation
BAK1	BAK	APOPTOSIS	PROAPOPTOTIC EFFECTOR	30080_irnt	Platelet count	ENSG00000030110	-39.2591	-0.129396	0	0	Spleen	0.246069	0.370323	2.18074e-24	6.01833e-23	15	15	15	30080_irnt.gwas.imputed_v3.both_sexes.csv	Lab/Continuous
BAK1	BAK	APOPTOSIS	PROAPOPTOTIC EFFECTOR	30080_irnt	Platelet count	ENSG00000030110	-39.1269	-0.123797	0	0	Cells Cultured fibroblasts	0.266778	0.386333	5.80238e-53	1.26851e-51	24	24	24	30080_irnt.gwas.imputed_v3.both_sexes.csv	Lab/Continuous
BAK1	BAK	APOPTOSIS	PROAPOPTOTIC EFFECTOR	30090_irnt	Platelet crit	ENSG00000030110	-38.628	-0.168849	0	0	Ovary	0.152799	0.158033	1.04021e-07	1.05776e-06	2	2	2	30090_irnt.gwas.imputed_v3.both_sexes.csv	Lab/Continuous
BAK1	BAK	APOPTOSIS	PROAPOPTOTIC EFFECTOR	30090_irnt	Platelet crit	ENSG00000030110	-40.217	-0.136226	0	0	Esophagus Gastroesophageal Junction	0.24193	0.236385	5.54769e-21	7.27301e-20	16	16	16	30090_irnt.gwas.imputed_v3.both_sexes.csv	Lab/Continuous
BAK1	BAK	APOPTOSIS	PROAPOPTOTIC EFFECTOR	30090_irnt	Platelet crit	ENSG00000030110	-40.829	-0.132015	0	0	Breast Mammary Tissue	0.262083	0.31639	2.0356e-34	5.89381e-33	26	26	26	30090_irnt.gwas.imputed_v3.both_sexes.csv	Lab/Continuous
BAK1	BAK	APOPTOSIS	PROAPOPTOTIC EFFECTOR	30080_irnt	Platelet count	ENSG00000030110	-39.2177	-0.12513	0	0	Breast Mammary Tissue	0.262083	0.31639	2.0356e-34	5.89381e-33	26	26	26	30080_irnt.gwas.imputed_v3.both_sexes.csv	Lab/Continuous
BAK1	BAK	APOPTOSIS	PROAPOPTOTIC EFFECTOR	30080_irnt	Platelet count	ENSG00000030110	-38.0289	-0.179928	0	0	Brain Nucleus accumbens basal ganglia	0.120887	0.164123	2.22426e-09	1.9693e-08	6	6	6	30080_irnt.gwas.imputed_v3.both_sexes.csv	Lab/Continuous
BAK1	BAK	APOPTOSIS	PROAPOPTOTIC EFFECTOR	30090_irnt	Platelet crit	ENSG00000030110	-40.3109	-0.194076	0	0	Brain Frontal Cortex BA9	0.122295	0.133192	6.84723e-07	4.56715e-06	6	6	6	30090_irnt.gwas.imputed_v3.both_sexes.csv	Lab/Continuous
BAK1	BAK	APOPTOSIS	PROAPOPTOTIC EFFECTOR	30090_irnt	Platelet crit	ENSG00000030110	-40.5465	-0.209919	0	0	Brain Putamen basal ganglia	0.10626	0.210655	3.07742e-10	3.63279e-09	2	2	2	30090_irnt.gwas.imputed_v3.both_sexes.csv	Lab/Continuous
BAK1	BAK	APOPTOSIS	PROAPOPTOTIC EFFECTOR	30090_irnt	Platelet crit	ENSG00000030110	-40.2776	-0.206286	0	0	Brain Caudate basal ganglia	0.108458	0.179325	7.64967e-10	7.05567e-09	4	4	4	30090_irnt.gwas.imputed_v3.both_sexes.csv	Lab/Continuous
BAK1	BAK	APOPTOSIS	PROAPOPTOTIC EFFECTOR	30080_irnt	Platelet count	ENSG00000030110	-39.0751	-0.114519	0	0	Adrenal Gland	0.307007	0.346658	3.93561e-23	1.25506e-21	32	32	32	30080_irnt.gwas.imputed_v3.both_sexes.csv	Lab/Continuous
BAK1	BAK	APOPTOSIS	PROAPOPTOTIC EFFECTOR	30080_irnt	Platelet count	ENSG00000030110	-39.3489	-0.129591	0	0	Colon Transverse	0.246277	0.151516	9.2266e-15	7.86469e-14	17	17	17	30080_irnt.gwas.imputed_v3.both_sexes.csv	Lab/Continuous
BAK1	BAK	APOPTOSIS	PROAPOPTOTIC EFFECTOR	30080_irnt	Platelet count	ENSG00000030110	-39.1171	-0.195326	0	0	Brain Caudate basal ganglia	0.108458	0.179325	7.64967e-10	7.05567e-09	4	4	4	30080_irnt.gwas.imputed_v3.both_sexes.csv	Lab/Continuous
BAK1	BAK	APOPTOSIS	PROAPOPTOTIC EFFECTOR	30090_irnt	Platelet crit	ENSG00000030110	-39.2116	-0.152579	0	0	Brain Hippocampus	0.19697	0.198341	2.04915e-09	2.90786e-08	5	5	5	30090_irnt.gwas.imputed_v3.both_sexes.csv	Lab/Continuous
BAK1	BAK	APOPTOSIS	PROAPOPTOTIC EFFECTOR	30090_irnt	Platelet crit	ENSG00000030110	-40.1951	-0.133846	0	0	Artery Aorta	0.246234	0.219889	1.49303e-22	1.58122e-21	29	29	29	30090_irnt.gwas.imputed_v3.both_sexes.csv	Lab/Continuous
BAK1	BAK	APOPTOSIS	PROAPOPTOTIC EFFECTOR	30080_irnt	Platelet count	ENSG00000030110	-38.8361	-0.207547	0	0	Brain Amygdala	0.0933698	0.134543	1.90708e-05	0.000179429	2	2	2	30080_irnt.gwas.imputed_v3.both_sexes.csv	Lab/Continuous
BAK1	BAK	APOPTOSIS	PROAPOPTOTIC EFFECTOR	30080_irnt	Platelet count	ENSG00000030110	-39.2298	-0.184265	0	0	Brain Frontal Cortex BA9	0.122295	0.133192	6.84723e-07	4.56715e-06	6	6	6	30080_irnt.gwas.imputed_v3.both_sexes.csv	Lab/Continuous
BAK1	BAK	APOPTOSIS	PROAPOPTOTIC EFFECTOR	30090_irnt	Platelet crit	ENSG00000030110	-39.7728	-0.155314	0	0	Brain Hypothalamus	0.17939	0.198135	1.1881e-09	1.72645e-08	20	20	20	30090_irnt.gwas.imputed_v3.both_sexes.csv	Lab/Continuous
BAK1	BAK	APOPTOSIS	PROAPOPTOTIC EFFECTOR	30080_irnt	Platelet count	ENSG00000030110	-38.5124	-0.148614	0	0	Brain Hypothalamus	0.17939	0.198135	1.1881e-09	1.72645e-08	20	20	20	30080_irnt.gwas.imputed_v3.both_sexes.csv	Lab/Continuous
BAK1	BAK	APOPTOSIS	PROAPOPTOTIC EFFECTOR	30090_irnt	Platelet crit	ENSG00000030110	-39.1431	-0.189363	0	0	Brain Nucleus accumbens basal ganglia	0.120887	0.164123	2.22426e-09	1.9693e-08	6	6	6	30090_irnt.gwas.imputed_v3.both_sexes.csv	Lab/Continuous
BAK1	BAK	APOPTOSIS	PROAPOPTOTIC EFFECTOR	30090_irnt	Platelet crit	ENSG00000030110	-40.874	-0.150281	0	0	Brain Cortex	0.201615	0.345019	2.09885e-20	5.23965e-19	22	22	22	30090_irnt.gwas.imputed_v3.both_sexes.csv	Lab/Continuous
BAK1	BAK	APOPTOSIS	PROAPOPTOTIC EFFECTOR	30080_irnt	Platelet count	ENSG00000030110	-38.7012	-0.125127	0	0	Cells EBV-transformed lymphocytes	0.254949	0.559814	1.28189e-27	3.00562e-25	4	4	4	30080_irnt.gwas.imputed_v3.both_sexes.csv	Lab/Continuous
BAK1	BAK	APOPTOSIS	PROAPOPTOTIC EFFECTOR	30090_irnt	Platelet crit	ENSG00000030110	-41.7729	-0.13444	0	0	Lung	0.259563	0.282639	6.54139e-39	1.35978e-37	24	24	24	30090_irnt.gwas.imputed_v3.both_sexes.csv	Lab/Continuous
BAK1	BAK	APOPTOSIS	PROAPOPTOTIC EFFECTOR	30090_irnt	Platelet crit	ENSG00000030110	-40.5432	-0.136859	0	0	Spleen	0.246069	0.370323	2.18074e-24	6.01833e-23	15	15	15	30090_irnt.gwas.imputed_v3.both_sexes.csv	Lab/Continuous
BAK1	BAK	APOPTOSIS	PROAPOPTOTIC EFFECTOR	30080_irnt	Platelet count	ENSG00000030110	-39.3805	-0.18799	0	0	Brain Spinal cord cervical c-1	0.118304	0.264094	7.53945e-10	1.495e-08	5	5	5	30080_irnt.gwas.imputed_v3.both_sexes.csv	Lab/Continuous
BAK1	BAK	APOPTOSIS	PROAPOPTOTIC EFFECTOR	30090_irnt	Platelet crit	ENSG00000030110	-40.7676	-0.130742	0	0	Cells Cultured fibroblasts	0.266778	0.386333	5.80238e-53	1.26851e-51	24	24	24	30090_irnt.gwas.imputed_v3.both_sexes.csv	Lab/Continuous
BAK1	BAK	APOPTOSIS	PROAPOPTOTIC EFFECTOR	30090_irnt	Platelet crit	ENSG00000030110	-40.7489	-0.136949	0	0	Colon Transverse	0.246277	0.151516	9.2266e-15	7.86469e-14	17	17	17	30090_irnt.gwas.imputed_v3.both_sexes.csv	Lab/Continuous
BAK1	BAK	APOPTOSIS	PROAPOPTOTIC EFFECTOR	30080_irnt	Platelet count	ENSG00000030110	-39.1995	-0.134329	0	0	Brain Cerebellum	0.229131	0.170271	5.34753e-10	3.21818e-09	31	31	31	30080_irnt.gwas.imputed_v3.both_sexes.csv	Lab/Continuous
BAK1	BAK	APOPTOSIS	PROAPOPTOTIC EFFECTOR	30090_irnt	Platelet crit	ENSG00000030110	-44.073	-0.110993	0	0	Whole Blood	0.431939	0.55632	5.46445e-120	7.49679e-118	26	26	26	30090_irnt.gwas.imputed_v3.both_sexes.csv	Lab/Continuous
BAK1	BAK	APOPTOSIS	PROAPOPTOTIC EFFECTOR	30080_irnt	Platelet count	ENSG00000030110	-38.1253	-0.158947	0	0	Ovary	0.152799	0.158033	1.04021e-07	1.05776e-06	2	2	2	30080_irnt.gwas.imputed_v3.both_sexes.csv	Lab/Continuous
BAK1	BAK	APOPTOSIS	PROAPOPTOTIC EFFECTOR	30080_irnt	Platelet count	ENSG00000030110	-38.185	-0.143961	0	0	Uterus	0.186931	0.196239	1.46388e-07	2.41083e-06	3	3	3	30080_irnt.gwas.imputed_v3.both_sexes.csv	Lab/Continuous
BAK1	BAK	APOPTOSIS	PROAPOPTOTIC EFFECTOR	30080_irnt	Platelet count	ENSG00000030110	-39.4363	-0.195184	0	0	Brain Anterior cingulate cortex BA24	0.110267	0.158532	5.90471e-07	5.49557e-06	4	4	4	30080_irnt.gwas.imputed_v3.both_sexes.csv	Lab/Continuous
BAK1	BAK	APOPTOSIS	PROAPOPTOTIC EFFECTOR	30090_irnt	Platelet crit	ENSG00000030110	-40.0045	-0.140625	0	0	Stomach	0.228426	0.232141	3.09616e-20	5.74675e-19	14	14	14	30090_irnt.gwas.imputed_v3.both_sexes.csv	Lab/Continuous
BAK1	BAK	APOPTOSIS	PROAPOPTOTIC EFFECTOR	30080_irnt	Platelet count	ENSG00000030110	-39.0155	-0.144492	0	0	Brain Cerebellar Hemisphere	0.194629	0.16498	2.4468e-08	1.4712e-07	4	4	4	30080_irnt.gwas.imputed_v3.both_sexes.csv	Lab/Continuous
BAK1	BAK	APOPTOSIS	PROAPOPTOTIC EFFECTOR	30080_irnt	Platelet count	ENSG00000030110	-39.5955	-0.12762	0	0	Lung	0.259563	0.282639	6.54139e-39	1.35978e-37	24	24	24	30080_irnt.gwas.imputed_v3.both_sexes.csv	Lab/Continuous
BAK1	BAK	APOPTOSIS	PROAPOPTOTIC EFFECTOR	30080_irnt	Platelet count	ENSG00000030110	-39.1416	-0.136443	0	0	Testis	0.21978	0.0849121	1.01182e-07	3.71965e-07	13	13	13	30080_irnt.gwas.imputed_v3.both_sexes.csv	Lab/Continuous
BAK1	BAK	APOPTOSIS	PROAPOPTOTIC EFFECTOR	30090_irnt	Platelet crit	ENSG00000030110	-39.7977	-0.140698	0	0	Brain Cerebellum	0.229131	0.170271	5.34753e-10	3.21818e-09	31	31	31	30090_irnt.gwas.imputed_v3.both_sexes.csv	Lab/Continuous
BAK1	BAK	APOPTOSIS	PROAPOPTOTIC EFFECTOR	30090_irnt	Platelet crit	ENSG00000030110	-39.1743	-0.0866383	0	0	Skin Not Sun Exposed Suprapubic	0.55598	0.582486	9.66695e-100	1.5092e-97	32	32	32	30090_irnt.gwas.imputed_v3.both_sexes.csv	Lab/Continuous
BAK1	BAK	APOPTOSIS	PROAPOPTOTIC EFFECTOR	30080_irnt	Platelet count	ENSG00000030110	-38.7529	-0.128151	0	0	Esophagus Muscularis	0.244104	0.29758	2.07572e-37	3.35353e-36	16	16	16	30080_irnt.gwas.imputed_v3.both_sexes.csv	Lab/Continuous
BAK1	BAK	APOPTOSIS	PROAPOPTOTIC EFFECTOR	30080_irnt	Platelet count	ENSG00000030110	-38.6124	-0.128845	0	0	Heart Left Ventricle	0.239322	0.197337	4.24453e-20	5.29726e-19	18	18	18	30080_irnt.gwas.imputed_v3.both_sexes.csv	Lab/Continuous
BAK1	BAK	APOPTOSIS	PROAPOPTOTIC EFFECTOR	30080_irnt	Platelet count	ENSG00000030110	-39.0402	-0.12544	0	0	Prostate	0.258467	0.353736	1.56045e-22	6.14368e-21	21	21	21	30080_irnt.gwas.imputed_v3.both_sexes.csv	Lab/Continuous
BAK1	BAK	APOPTOSIS	PROAPOPTOTIC EFFECTOR	30090_irnt	Platelet crit	ENSG00000030110	-38.8501	-0.206154	0	0	Brain Anterior cingulate cortex BA24	0.110267	0.158532	5.90471e-07	5.49557e-06	4	4	4	30090_irnt.gwas.imputed_v3.both_sexes.csv	Lab/Continuous
BAK1	BAK	APOPTOSIS	PROAPOPTOTIC EFFECTOR	30080_irnt	Platelet count	ENSG00000030110	-39.4951	-0.135601	0	0	Pituitary	0.226702	0.211331	8.55079e-14	1.06452e-12	16	16	16	30080_irnt.gwas.imputed_v3.both_sexes.csv	Lab/Continuous
BAK1	BAK	APOPTOSIS	PROAPOPTOTIC EFFECTOR	30090_irnt	Platelet crit	ENSG00000030110	-40.7593	-0.13208	0	0	Adipose Subcutaneous	0.261227	0.359271	5.93765e-58	1.59601e-56	24	24	24	30090_irnt.gwas.imputed_v3.both_sexes.csv	Lab/Continuous
BAK1	BAK	APOPTOSIS	PROAPOPTOTIC EFFECTOR	30090_irnt	Platelet crit	ENSG00000030110	-39.9937	-0.136169	0	0	Heart Left Ventricle	0.239322	0.197337	4.24453e-20	5.29726e-19	18	18	18	30090_irnt.gwas.imputed_v3.both_sexes.csv	Lab/Continuous
BAK1	BAK	APOPTOSIS	PROAPOPTOTIC EFFECTOR	30090_irnt	Platelet crit	ENSG00000030110	-40.7262	-0.143248	0	0	Pituitary	0.226702	0.211331	8.55079e-14	1.06452e-12	16	16	16	30090_irnt.gwas.imputed_v3.both_sexes.csv	Lab/Continuous
BAK1	BAK	APOPTOSIS	PROAPOPTOTIC EFFECTOR	30080_irnt	Platelet count	ENSG00000030110	-39.1693	-0.125179	0	0	Adipose Subcutaneous	0.261227	0.359271	5.93765e-58	1.59601e-56	24	24	24	30080_irnt.gwas.imputed_v3.both_sexes.csv	Lab/Continuous
BAK1	BAK	APOPTOSIS	PROAPOPTOTIC EFFECTOR	30090_irnt	Platelet crit	ENSG00000030110	-39.953	-0.198409	0	0	Brain Spinal cord cervical c-1	0.118304	0.264094	7.53945e-10	1.495e-08	5	5	5	30090_irnt.gwas.imputed_v3.both_sexes.csv	Lab/Continuous
BAK1	BAK	APOPTOSIS	PROAPOPTOTIC EFFECTOR	30080_irnt	Platelet count	ENSG00000030110	-38.5846	-0.126966	0	0	Artery Aorta	0.246234	0.219889	1.49303e-22	1.58122e-21	29	29	29	30080_irnt.gwas.imputed_v3.both_sexes.csv	Lab/Continuous
BAK1	BAK	APOPTOSIS	PROAPOPTOTIC EFFECTOR	30080_irnt	Platelet count	ENSG00000030110	-38.6212	-0.109808	0	0	Muscle Skeletal	0.329673	0.579368	1.62065e-134	3.32363e-132	32	32	32	30080_irnt.gwas.imputed_v3.both_sexes.csv	Lab/Continuous
BAK1	BAK	APOPTOSIS	PROAPOPTOTIC EFFECTOR	30090_irnt	Platelet crit	ENSG00000030110	-39.8154	-0.140978	0	0	Colon Sigmoid	0.224615	0.258998	2.35933e-22	3.84651e-21	18	18	18	30090_irnt.gwas.imputed_v3.both_sexes.csv	Lab/Continuous
BAK1	BAK	APOPTOSIS	PROAPOPTOTIC EFFECTOR	30080_irnt	Platelet count	ENSG00000030110	-39.4838	-0.13022	0	0	Pancreas	0.245483	0.232668	3.53098e-19	4.47552e-18	17	17	17	30080_irnt.gwas.imputed_v3.both_sexes.csv	Lab/Continuous
BAK1	BAK	APOPTOSIS	PROAPOPTOTIC EFFECTOR	30080_irnt	Platelet count	ENSG00000030110	-39.3999	-0.198677	0	0	Brain Putamen basal ganglia	0.10626	0.210655	3.07742e-10	3.63279e-09	2	2	2	30080_irnt.gwas.imputed_v3.both_sexes.csv	Lab/Continuous
BAK1	BAK	APOPTOSIS	PROAPOPTOTIC EFFECTOR	30090_irnt	Platelet crit	ENSG00000030110	-40.9333	-0.137528	0	0	Pancreas	0.245483	0.232668	3.53098e-19	4.47552e-18	17	17	17	30090_irnt.gwas.imputed_v3.both_sexes.csv	Lab/Continuous
BAK1	BAK	APOPTOSIS	PROAPOPTOTIC EFFECTOR	30090_irnt	Platelet crit	ENSG00000030110	-40.4046	-0.115913	0	0	Muscle Skeletal	0.329673	0.579368	1.62065e-134	3.32363e-132	32	32	32	30090_irnt.gwas.imputed_v3.both_sexes.csv	Lab/Continuous
BAK1	BAK	APOPTOSIS	PROAPOPTOTIC EFFECTOR	30080_irnt	Platelet count	ENSG00000030110	-39.1676	-0.122911	0	0	Thyroid	0.272084	0.216699	3.28109e-32	2.8062e-31	39	39	39	30080_irnt.gwas.imputed_v3.both_sexes.csv	Lab/Continuous
BAK1	BAK	APOPTOSIS	PROAPOPTOTIC EFFECTOR	30090_irnt	Platelet crit	ENSG00000030110	-40.2157	-0.135496	0	0	Esophagus Muscularis	0.244104	0.29758	2.07572e-37	3.35353e-36	16	16	16	30090_irnt.gwas.imputed_v3.both_sexes.csv	Lab/Continuous
BAK1	BAK	APOPTOSIS	PROAPOPTOTIC EFFECTOR	30090_irnt	Platelet crit	ENSG00000030110	-40.3563	-0.133263	0	0	Liver	0.249944	0.357771	1.43234e-21	7.05649e-20	25	25	25	30090_irnt.gwas.imputed_v3.both_sexes.csv	Lab/Continuous
BAK1	BAK	APOPTOSIS	PROAPOPTOTIC EFFECTOR	30090_irnt	Platelet crit	ENSG00000030110	-40.6632	-0.132398	0	0	Prostate	0.258467	0.353736	1.56045e-22	6.14368e-21	21	21	21	30090_irnt.gwas.imputed_v3.both_sexes.csv	Lab/Continuous
BAK1	BAK	APOPTOSIS	PROAPOPTOTIC EFFECTOR	30080_irnt	Platelet count	ENSG00000030110	-38.7147	-0.12634	0	0	Liver	0.249944	0.357771	1.43234e-21	7.05649e-20	25	25	25	30080_irnt.gwas.imputed_v3.both_sexes.csv	Lab/Continuous
BAK1	BAK	APOPTOSIS	PROAPOPTOTIC EFFECTOR	30080_irnt	Platelet count	ENSG00000030110	-39.1635	-0.123306	0	0	Adipose Visceral Omentum	0.269823	0.285698	5.22661e-36	1.11232e-34	32	32	32	30080_irnt.gwas.imputed_v3.both_sexes.csv	Lab/Continuous
BAK1	BAK	APOPTOSIS	PROAPOPTOTIC EFFECTOR	30080_irnt	Platelet count	ENSG00000030110	-38.7742	-0.128816	0	0	Esophagus Gastroesophageal Junction	0.24193	0.236385	5.54769e-21	7.27301e-20	16	16	16	30080_irnt.gwas.imputed_v3.both_sexes.csv	Lab/Continuous
BAK1	BAK	APOPTOSIS	PROAPOPTOTIC EFFECTOR	30080_irnt	Platelet count	ENSG00000030110	-42.2104	-0.105604	0	0	Whole Blood	0.431939	0.55632	5.46445e-120	7.49679e-118	26	26	26	30080_irnt.gwas.imputed_v3.both_sexes.csv	Lab/Continuous
BAK1	BAK	APOPTOSIS	PROAPOPTOTIC EFFECTOR	30090_irnt	Platelet crit	ENSG00000030110	-40.9879	-0.129361	0	0	Thyroid	0.272084	0.216699	3.28109e-32	2.8062e-31	39	39	39	30090_irnt.gwas.imputed_v3.both_sexes.csv	Lab/Continuous
BAK1	BAK	APOPTOSIS	PROAPOPTOTIC EFFECTOR	30090_irnt	Platelet crit	ENSG00000030110	-39.5552	-0.104943	0	0	Skin Sun Exposed Lower leg	0.384247	0.609467	3.18737e-125	5.79907e-123	46	46	46	30090_irnt.gwas.imputed_v3.both_sexes.csv	Lab/Continuous
BAK1	BAK	APOPTOSIS	PROAPOPTOTIC EFFECTOR	30080_irnt	Platelet count	ENSG00000030110	-37.7196	-0.099535	0	0	Skin Sun Exposed Lower leg	0.384247	0.609467	3.18737e-125	5.79907e-123	46	46	46	30080_irnt.gwas.imputed_v3.both_sexes.csv	Lab/Continuous
BAK1	BAK	APOPTOSIS	PROAPOPTOTIC EFFECTOR	30090_irnt	Platelet crit	ENSG00000030110	-38.8564	-0.128635	0	0	Artery Tibial	0.254206	0.213441	3.2341e-32	3.21799e-31	17	17	17	30090_irnt.gwas.imputed_v3.both_sexes.csv	Lab/Continuous
BAK1	BAK	APOPTOSIS	PROAPOPTOTIC EFFECTOR	30090_irnt	Platelet crit	ENSG00000030110	-40.9051	-0.129962	0	0	Adipose Visceral Omentum	0.269823	0.285698	5.22661e-36	1.11232e-34	32	32	32	30090_irnt.gwas.imputed_v3.both_sexes.csv	Lab/Continuous
BAK1	BAK	APOPTOSIS	PROAPOPTOTIC EFFECTOR	30080_irnt	Platelet count	ENSG00000030110	-39.3738	-0.143243	0	0	Brain Cortex	0.201615	0.345019	2.09885e-20	5.23965e-19	22	22	22	30080_irnt.gwas.imputed_v3.both_sexes.csv	Lab/Continuous
BAK1	BAK	APOPTOSIS	PROAPOPTOTIC EFFECTOR	30090_irnt	Platelet crit	ENSG00000030110	-39.9901	-0.11995	0	0	Adrenal Gland	0.307007	0.346658	3.93561e-23	1.25506e-21	32	32	32	30090_irnt.gwas.imputed_v3.both_sexes.csv	Lab/Continuous
BAK1	BAK	APOPTOSIS	PROAPOPTOTIC EFFECTOR	30080_irnt	Platelet count	ENSG00000030110	-38.8801	-0.132795	0	0	Stomach	0.228426	0.232141	3.09616e-20	5.74675e-19	14	14	14	30080_irnt.gwas.imputed_v3.both_sexes.csv	Lab/Continuous
BAK1	BAK	APOPTOSIS	PROAPOPTOTIC EFFECTOR	30090_irnt	Platelet crit	ENSG00000030110	-40.2206	-0.144462	0	0	Testis	0.21978	0.0849121	1.01182e-07	3.71965e-07	13	13	13	30090_irnt.gwas.imputed_v3.both_sexes.csv	Lab/Continuous
BAK1	BAK	APOPTOSIS	PROAPOPTOTIC EFFECTOR	30090_irnt	Platelet crit	ENSG00000030110	-39.494	-0.220195	0	0	Brain Amygdala	0.0933698	0.134543	1.90708e-05	0.000179429	2	2	2	30090_irnt.gwas.imputed_v3.both_sexes.csv	Lab/Continuous
BAK1	BAK	APOPTOSIS	PROAPOPTOTIC EFFECTOR	30080_irnt	Platelet count	ENSG00000030110	-37.9743	-0.132553	0	0	Colon Sigmoid	0.224615	0.258998	2.35933e-22	3.84651e-21	18	18	18	30080_irnt.gwas.imputed_v3.both_sexes.csv	Lab/Continuous
BAK1	BAK	APOPTOSIS	PROAPOPTOTIC EFFECTOR	30080_irnt	Platelet count	ENSG00000030110	-39.0962	-0.143932	0	0	Brain Hippocampus	0.19697	0.198341	2.04915e-09	2.90786e-08	5	5	5	30080_irnt.gwas.imputed_v3.both_sexes.csv	Lab/Continuous
BAK1	BAK	APOPTOSIS	PROAPOPTOTIC EFFECTOR	30080_irnt	Platelet count	ENSG00000030110	-37.3491	-0.0819346	2.62522e-294	1.13613e-291	Skin Not Sun Exposed Suprapubic	0.55598	0.582486	9.66695e-100	1.5092e-97	32	32	32	30080_irnt.gwas.imputed_v3.both_sexes.csv	Lab/Continuous
BAK1	BAK	APOPTOSIS	PROAPOPTOTIC EFFECTOR	30080_irnt	Platelet count	ENSG00000030110	-37.5476	-0.121478	2.05415e-293	8.77441e-291	Artery Tibial	0.254206	0.213441	3.2341e-32	3.21799e-31	17	17	17	30080_irnt.gwas.imputed_v3.both_sexes.csv	Lab/Continuous
BAK1	BAK	APOPTOSIS	PROAPOPTOTIC EFFECTOR	30090_irnt	Platelet crit	ENSG00000030110	-37.1531	-0.176658	3.90936e-293	1.6485e-290	Brain Substantia nigra	0.123549	0.163765	7.97915e-06	9.09349e-05	12	12	12	30090_irnt.gwas.imputed_v3.both_sexes.csv	Lab/Continuous
BAK1	BAK	APOPTOSIS	PROAPOPTOTIC EFFECTOR	30090_irnt	Platelet crit	ENSG00000030110	-37.4459	-0.153223	7.00811e-293	2.91777e-290	Brain Cerebellar Hemisphere	0.194629	0.16498	2.4468e-08	1.4712e-07	4	4	4	30090_irnt.gwas.imputed_v3.both_sexes.csv	Lab/Continuous
BAK1	BAK	APOPTOSIS	PROAPOPTOTIC EFFECTOR	30090_irnt	Platelet crit	ENSG00000030110	-36.544	-0.119921	2.22199e-292	9.13542e-290	Minor Salivary Gland	0.269418	0.256032	9.8367e-11	2.19015e-09	9	9	9	30090_irnt.gwas.imputed_v3.both_sexes.csv	Lab/Continuous
BAK1	BAK	APOPTOSIS	PROAPOPTOTIC EFFECTOR	30090_irnt	Platelet crit	ENSG00000030110	-37.4332	-0.132783	1.1293e-291	4.58566e-289	Cells EBV-transformed lymphocytes	0.254949	0.559814	1.28189e-27	3.00562e-25	4	4	4	30090_irnt.gwas.imputed_v3.both_sexes.csv	Lab/Continuous
BAK1	BAK	APOPTOSIS	PROAPOPTOTIC EFFECTOR	30080_irnt	Platelet count	ENSG00000030110	-37.2999	-0.172363	1.64687e-291	6.60575e-289	Small Intestine Terminal Ileum	0.123909	0.109286	8.38207e-06	5.68083e-05	2	2	2	30080_irnt.gwas.imputed_v3.both_sexes.csv	Lab/Continuous
BAK1	BAK	APOPTOSIS	PROAPOPTOTIC EFFECTOR	30090_irnt	Platelet crit	ENSG00000030110	-37.6633	-0.183316	1.67375e-291	6.6327e-289	Small Intestine Terminal Ileum	0.123909	0.109286	8.38207e-06	5.68083e-05	2	2	2	30090_irnt.gwas.imputed_v3.both_sexes.csv	Lab/Continuous
BAK1	BAK	APOPTOSIS	PROAPOPTOTIC EFFECTOR	30080_irnt	Platelet count	ENSG00000030110	-35.9121	-0.112438	1.97897e-282	7.74886e-280	Minor Salivary Gland	0.269418	0.256032	9.8367e-11	2.19015e-09	9	9	9	30080_irnt.gwas.imputed_v3.both_sexes.csv	Lab/Continuous
BAK1	BAK	APOPTOSIS	PROAPOPTOTIC EFFECTOR	30080_irnt	Platelet count	ENSG00000030110	-35.6553	-0.168982	1.95182e-278	7.55261e-276	Brain Substantia nigra	0.123549	0.163765	7.97915e-06	9.09349e-05	12	12	12	30080_irnt.gwas.imputed_v3.both_sexes.csv	Lab/Continuous
BAK1	BAK	APOPTOSIS	PROAPOPTOTIC EFFECTOR	30090_irnt	Platelet crit	ENSG00000030110	-35.5807	-0.0809049	2.78857e-277	1.0665e-274	Esophagus Mucosa	0.565006	0.627619	2.98157e-108	8.91312e-106	31	31	31	30090_irnt.gwas.imputed_v3.both_sexes.csv	Lab/Continuous
BAK1	BAK	APOPTOSIS	PROAPOPTOTIC EFFECTOR	30090_irnt	Platelet crit	ENSG00000030110	-35.3485	-0.119255	1.05684e-273	3.99546e-271	Nerve Tibial	0.251963	0.285791	1.18371e-40	1.46907e-39	15	15	15	30090_irnt.gwas.imputed_v3.both_sexes.csv	Lab/Continuous
BAK1	BAK	APOPTOSIS	PROAPOPTOTIC EFFECTOR	30080_irnt	Platelet count	ENSG00000030110	-35.28	-0.0764102	1.19075e-272	4.45056e-270	Esophagus Mucosa	0.565006	0.627619	2.98157e-108	8.91312e-106	31	31	31	30080_irnt.gwas.imputed_v3.both_sexes.csv	Lab/Continuous
BAK1	BAK	APOPTOSIS	PROAPOPTOTIC EFFECTOR	30080_irnt	Platelet count	ENSG00000030110	-35.1554	-0.133971	9.62587e-271	3.55735e-268	Artery Coronary	0.182375	0.190265	2.63947e-11	3.46361e-10	15	15	15	30080_irnt.gwas.imputed_v3.both_sexes.csv	Lab/Continuous
BAK1	BAK	APOPTOSIS	PROAPOPTOTIC EFFECTOR	30090_irnt	Platelet crit	ENSG00000030110	-34.9494	-0.14598	1.32248e-267	4.83307e-265	Heart Atrial Appendage	0.166962	0.155076	3.00203e-15	2.41149e-14	9	9	9	30090_irnt.gwas.imputed_v3.both_sexes.csv	Lab/Continuous
BAK1	BAK	APOPTOSIS	PROAPOPTOTIC EFFECTOR	30080_irnt	Platelet count	ENSG00000030110	-34.805	-0.11468	2.04446e-265	7.38949e-263	Nerve Tibial	0.251963	0.285791	1.18371e-40	1.46907e-39	15	15	15	30080_irnt.gwas.imputed_v3.both_sexes.csv	Lab/Continuous
BAK1	BAK	APOPTOSIS	PROAPOPTOTIC EFFECTOR	30080_irnt	Platelet count	ENSG00000030110	-34.6868	-0.137999	1.24717e-263	4.45877e-261	Heart Atrial Appendage	0.166962	0.155076	3.00203e-15	2.41149e-14	9	9	9	30080_irnt.gwas.imputed_v3.both_sexes.csv	Lab/Continuous
BAK1	BAK	APOPTOSIS	PROAPOPTOTIC EFFECTOR	30080_irnt	Platelet count	ENSG00000030110	-34.1384	-0.110782	1.98475e-255	7.0194e-253	Vagina	0.250095	0.215846	6.49994e-09	1.56197e-07	3	3	3	30080_irnt.gwas.imputed_v3.both_sexes.csv	Lab/Continuous
BAK1	BAK	APOPTOSIS	PROAPOPTOTIC EFFECTOR	30090_irnt	Platelet crit	ENSG00000030110	-33.6739	-0.152906	1.39523e-248	4.88198e-246	Uterus	0.186931	0.196239	1.46388e-07	2.41083e-06	3	3	3	30090_irnt.gwas.imputed_v3.both_sexes.csv	Lab/Continuous
BAK1	BAK	APOPTOSIS	PROAPOPTOTIC EFFECTOR	30090_irnt	Platelet crit	ENSG00000030110	-33.6091	-0.143181	1.23579e-247	4.27857e-245	Artery Coronary	0.182375	0.190265	2.63947e-11	3.46361e-10	15	15	15	30090_irnt.gwas.imputed_v3.both_sexes.csv	Lab/Continuous
BAK1	BAK	APOPTOSIS	PROAPOPTOTIC EFFECTOR	30090_irnt	Platelet crit	ENSG00000030110	-32.8908	-0.118263	2.97612e-237	1.01966e-234	Vagina	0.250095	0.215846	6.49994e-09	1.56197e-07	3	3	3	30090_irnt.gwas.imputed_v3.both_sexes.csv	Lab/Continuous
BAK1	BAK	APOPTOSIS	PROAPOPTOTIC EFFECTOR	30090_irnt	Platelet crit	ENSG00000030110	-25.9214	-0.240166	3.82189e-148	1.29593e-145	Kidney Cortex	0.0311374	0.0832101	0.0133261	0.0762464	3	3	3	30090_irnt.gwas.imputed_v3.both_sexes.csv	Lab/Continuous
BAK1	BAK	APOPTOSIS	PROAPOPTOTIC EFFECTOR	30080_irnt	Platelet count	ENSG00000030110	-24.0737	-0.226907	4.71021e-128	1.58085e-125	Kidney Cortex	0.0311374	0.0832101	0.0133261	0.0762464	3	3	3	30080_irnt.gwas.imputed_v3.both_sexes.csv	Lab/Continuous
MCL1	MCL1	APOPTOSIS	PROSURVIVAL	30130_irnt	Monocyte count	ENSG00000143384	18.5144	0.398966	1.58032e-76	5.25034e-74	Adipose Visceral Omentum	0.00606043	0.0214873	0.00145628	0.00288128	16	16	16	30130_irnt.gwas.imputed_v3.both_sexes.csv	Lab/Continuous
MCL1	MCL1	APOPTOSIS	PROSURVIVAL	30130_irnt	Monocyte count	ENSG00000143384	18.2311	0.388278	2.92639e-74	9.62518e-72	Lung	0.00615374	0.0155992	0.00453122	0.00804928	15	15	15	30130_irnt.gwas.imputed_v3.both_sexes.csv	Lab/Continuous
BCL2A1	A1	APOPTOSIS	PROSURVIVAL	30130_irnt	Monocyte count	ENSG00000140379	18.1254	0.148121	2.00869e-73	6.54135e-71	Artery Coronary	0.0377255	0.0930891	5.7531e-06	3.27806e-05	5	5	5	30130_irnt.gwas.imputed_v3.both_sexes.csv	Lab/Continuous
BCL2A1	A1	APOPTOSIS	PROSURVIVAL	30190_irnt	Monocyte percentage	ENSG00000140379	17.7085	0.144557	3.60363e-70	1.16203e-67	Artery Coronary	0.0377255	0.0930891	5.7531e-06	3.27806e-05	5	5	5	30190_irnt.gwas.imputed_v3.both_sexes.csv	Lab/Continuous
MCL1	MCL1	APOPTOSIS	PROSURVIVAL	30130_irnt	Monocyte count	ENSG00000143384	17.5721	0.111252	4.02745e-69	1.28609e-66	Whole Blood	0.070971	0.0538618	1.20741e-09	3.97121e-09	24	26	26	30130_irnt.gwas.imputed_v3.both_sexes.csv	Lab/Continuous
MCL1	MCL1	APOPTOSIS	PROSURVIVAL	30130_irnt	Monocyte count	ENSG00000143384	16.7722	0.381391	3.89478e-63	1.23176e-60	Esophagus Mucosa	0.00565399	0.0227952	0.000733368	0.00136119	13	13	13	30130_irnt.gwas.imputed_v3.both_sexes.csv	Lab/Continuous
BCL2L11	BIM	APOPTOSIS	PROAPOPTOTIC BH3-ONLY	30190_irnt	Monocyte percentage	ENSG00000153094	16.6001	0.176189	6.96143e-62	2.18065e-59	Stomach	0.0233016	0.0405746	0.000263033	0.000817902	28	28	28	30190_irnt.gwas.imputed_v3.both_sexes.csv	Lab/Continuous
BCL2L11	BIM	APOPTOSIS	PROAPOPTOTIC BH3-ONLY	30190_irnt	Monocyte percentage	ENSG00000153094	15.5179	0.238685	2.62597e-54	8.07205e-52	Nerve Tibial	0.0107425	0.0590286	1.37928e-08	3.55852e-08	15	15	15	30190_irnt.gwas.imputed_v3.both_sexes.csv	Lab/Continuous
MCL1	MCL1	APOPTOSIS	PROSURVIVAL	30130_irnt	Monocyte count	ENSG00000143384	15.518	0.172096	2.62049e-54	8.07205e-52	Heart Left Ventricle	0.0219761	0.039523	8.40555e-05	0.000232342	12	13	13	30130_irnt.gwas.imputed_v3.both_sexes.csv	Lab/Continuous
MCL1	MCL1	APOPTOSIS	PROSURVIVAL	30190_irnt	Monocyte percentage	ENSG00000143384	15.4601	0.333647	6.45335e-54	1.96534e-51	Adipose Visceral Omentum	0.00606043	0.0214873	0.00145628	0.00288128	16	16	16	30190_irnt.gwas.imputed_v3.both_sexes.csv	Lab/Continuous
MCL1	MCL1	APOPTOSIS	PROSURVIVAL	30190_irnt	Monocyte percentage	ENSG00000143384	15.2836	0.325491	9.84025e-53	2.96932e-50	Lung	0.00615374	0.0155992	0.00453122	0.00804928	15	15	15	30190_irnt.gwas.imputed_v3.both_sexes.csv	Lab/Continuous
MCL1	MCL1	APOPTOSIS	PROSURVIVAL	30190_irnt	Monocyte percentage	ENSG00000143384	15.1901	0.096293	4.11107e-52	1.22925e-49	Whole Blood	0.070971	0.0538618	1.20741e-09	3.97121e-09	24	26	26	30190_irnt.gwas.imputed_v3.both_sexes.csv	Lab/Continuous
BCL2L11	BIM	APOPTOSIS	PROAPOPTOTIC BH3-ONLY	30190_irnt	Monocyte percentage	ENSG00000153094	15.1049	0.228441	1.50354e-51	4.45523e-49	Cells Cultured fibroblasts	0.0109027	0.0185259	0.00272175	0.00448865	17	17	17	30190_irnt.gwas.imputed_v3.both_sexes.csv	Lab/Continuous
BCL2L11	BIM	APOPTOSIS	PROAPOPTOTIC BH3-ONLY	30190_irnt	Monocyte percentage	ENSG00000153094	14.9827	0.26407	9.51982e-51	2.79568e-48	Pituitary	0.00814679	0.0456985	0.000926492	0.00288803	11	11	11	30190_irnt.gwas.imputed_v3.both_sexes.csv	Lab/Continuous
BCL2L11	BIM	APOPTOSIS	PROAPOPTOTIC BH3-ONLY	30190_irnt	Monocyte percentage	ENSG00000153094	14.9452	0.207032	1.67511e-50	4.87575e-48	Colon Transverse	0.0136831	0.0624589	1.20263e-06	4.40944e-06	11	11	11	30190_irnt.gwas.imputed_v3.both_sexes.csv	Lab/Continuous
BCL2L11	BIM	APOPTOSIS	PROAPOPTOTIC BH3-ONLY	30190_irnt	Monocyte percentage	ENSG00000153094	14.9328	0.323358	2.01634e-50	5.81749e-48	Heart Atrial Appendage	0.00522702	0.0180737	0.00943095	0.0171823	11	11	11	30190_irnt.gwas.imputed_v3.both_sexes.csv	Lab/Continuous
BCL2L11	BIM	APOPTOSIS	PROAPOPTOTIC BH3-ONLY	30190_irnt	Monocyte percentage	ENSG00000153094	14.6776	0.30586	8.96518e-49	2.56412e-46	Adipose Subcutaneous	0.00566064	0.015445	0.0026929	0.00446184	12	12	12	30190_irnt.gwas.imputed_v3.both_sexes.csv	Lab/Continuous
BCL2L11	BIM	APOPTOSIS	PROAPOPTOTIC BH3-ONLY	30130_irnt	Monocyte count	ENSG00000153094	14.5235	0.15315	8.59712e-48	2.43766e-45	Stomach	0.0233016	0.0405746	0.000263033	0.000817902	28	28	28	30130_irnt.gwas.imputed_v3.both_sexes.csv	Lab/Continuous
BNIP3L	NIX	APOPTOSIS	PROAPOPTOTIC BH3-ONLY	30070_irnt	Red blood cell (erythrocyte) distribution width	ENSG00000104765	-14.4747	-0.73902	1.75127e-47	4.92316e-45	Testis	0.00109393	0.0138267	0.0349325	0.0590252	1	1	1	30070_irnt.gwas.imputed_v3.both_sexes.csv	Lab/Continuous
BCL2L11	BIM	APOPTOSIS	PROAPOPTOTIC BH3-ONLY	30190_irnt	Monocyte percentage	ENSG00000153094	14.3014	0.193237	2.14318e-46	5.97385e-44	Brain Hippocampus	0.0141304	0.0597604	0.00155393	0.00637751	13	13	13	30190_irnt.gwas.imputed_v3.both_sexes.csv	Lab/Continuous
MCL1	MCL1	APOPTOSIS	PROSURVIVAL	30190_irnt	Monocyte percentage	ENSG00000143384	13.5911	0.308994	4.52003e-42	1.24931e-39	Esophagus Mucosa	0.00565399	0.0227952	0.000733368	0.00136119	13	13	13	30190_irnt.gwas.imputed_v3.both_sexes.csv	Lab/Continuous
MCL1	MCL1	APOPTOSIS	PROSURVIVAL	30190_irnt	Monocyte percentage	ENSG00000143384	13.5568	0.148904	7.22394e-42	1.98002e-39	Heart Left Ventricle	0.0219761	0.039523	8.40555e-05	0.000232342	12	13	13	30190_irnt.gwas.imputed_v3.both_sexes.csv	Lab/Continuous
BAK1	BAK	APOPTOSIS	PROAPOPTOTIC EFFECTOR	30210_irnt	Eosinophil percentage	ENSG00000030110	-13.3034	-0.0534419	2.21171e-40	6.01203e-38	Brain Hypothalamus	0.17939	0.198135	1.1881e-09	1.72645e-08	20	20	20	30210_irnt.gwas.imputed_v3.both_sexes.csv	Lab/Continuous
BAK1	BAK	APOPTOSIS	PROAPOPTOTIC EFFECTOR	30210_irnt	Eosinophil percentage	ENSG00000030110	-13.1153	-0.0339583	2.68977e-39	7.25157e-37	Whole Blood	0.431939	0.55632	5.46445e-120	7.49679e-118	26	26	26	30210_irnt.gwas.imputed_v3.both_sexes.csv	Lab/Continuous
BCL2L11	BIM	APOPTOSIS	PROAPOPTOTIC BH3-ONLY	30190_irnt	Monocyte percentage	ENSG00000153094	13.0174	0.850005	9.74141e-39	2.60492e-36	Skin Not Sun Exposed Suprapubic	0.000554523	0.0276813	0.000144472	0.000298062	2	2	2	30190_irnt.gwas.imputed_v3.both_sexes.csv	Lab/Continuous
BAK1	BAK	APOPTOSIS	PROAPOPTOTIC EFFECTOR	30210_irnt	Eosinophil percentage	ENSG00000030110	-12.9405	-0.0489365	2.65988e-38	7.05532e-36	Brain Cortex	0.201615	0.345019	2.09885e-20	5.23965e-19	22	22	22	30210_irnt.gwas.imputed_v3.both_sexes.csv	Lab/Continuous
BAK1	BAK	APOPTOSIS	PROAPOPTOTIC EFFECTOR	30210_irnt	Eosinophil percentage	ENSG00000030110	-12.9137	-0.0461207	3.76892e-38	9.91709e-36	Brain Cerebellum	0.229131	0.170271	5.34753e-10	3.21818e-09	31	31	31	30210_irnt.gwas.imputed_v3.both_sexes.csv	Lab/Continuous
BAK1	BAK	APOPTOSIS	PROAPOPTOTIC EFFECTOR	30210_irnt	Eosinophil percentage	ENSG00000030110	-12.8795	-0.0623752	5.87306e-38	1.5331e-35	Brain Frontal Cortex BA9	0.122295	0.133192	6.84723e-07	4.56715e-06	6	6	6	30210_irnt.gwas.imputed_v3.both_sexes.csv	Lab/Continuous
BAK1	BAK	APOPTOSIS	PROAPOPTOTIC EFFECTOR	30210_irnt	Eosinophil percentage	ENSG00000030110	-12.8416	-0.0632124	9.59296e-38	2.48443e-35	Brain Spinal cord cervical c-1	0.118304	0.264094	7.53945e-10	1.495e-08	5	5	5	30210_irnt.gwas.imputed_v3.both_sexes.csv	Lab/Continuous
BCL2L11	BIM	APOPTOSIS	PROAPOPTOTIC BH3-ONLY	30210_irnt	Eosinophil percentage	ENSG00000153094	12.8409	0.14941	9.67714e-38	2.48665e-35	Muscle Skeletal	0.0215063	0.0237276	3.95338e-05	8.68704e-05	13	13	13	30210_irnt.gwas.imputed_v3.both_sexes.csv	Lab/Continuous
MCL1	MCL1	APOPTOSIS	PROSURVIVAL	30130_irnt	Monocyte count	ENSG00000143384	12.7819	0.208039	2.07038e-37	5.27883e-35	Cells Cultured fibroblasts	0.0111783	0.0515481	4.58684e-07	1.12229e-06	16	17	17	30130_irnt.gwas.imputed_v3.both_sexes.csv	Lab/Continuous
BAK1	BAK	APOPTOSIS	PROAPOPTOTIC EFFECTOR	30210_irnt	Eosinophil percentage	ENSG00000030110	-12.7638	-0.0651395	2.6127e-37	6.61033e-35	Brain Anterior cingulate cortex BA24	0.110267	0.158532	5.90471e-07	5.49557e-06	4	4	4	30210_irnt.gwas.imputed_v3.both_sexes.csv	Lab/Continuous
BAK1	BAK	APOPTOSIS	PROAPOPTOTIC EFFECTOR	30210_irnt	Eosinophil percentage	ENSG00000030110	-12.7326	-0.0662082	3.89652e-37	9.78325e-35	Brain Putamen basal ganglia	0.10626	0.210655	3.07742e-10	3.63279e-09	2	2	2	30210_irnt.gwas.imputed_v3.both_sexes.csv	Lab/Continuous
BAK1	BAK	APOPTOSIS	PROAPOPTOTIC EFFECTOR	30210_irnt	Eosinophil percentage	ENSG00000030110	-12.7176	-0.0654925	4.72188e-37	1.17657e-34	Brain Caudate basal ganglia	0.108458	0.179325	7.64967e-10	7.05567e-09	4	4	4	30210_irnt.gwas.imputed_v3.both_sexes.csv	Lab/Continuous
BCL2L1	BCLX	APOPTOSIS	PROSURVIVAL	30090_irnt	Platelet crit	ENSG00000171552	12.6887	0.0572052	6.82911e-37	1.68884e-34	Testis	0.127374	0.158806	1.05949e-13	6.54215e-13	3	3	3	30090_irnt.gwas.imputed_v3.both_sexes.csv	Lab/Continuous
BAK1	BAK	APOPTOSIS	PROAPOPTOTIC EFFECTOR	30210_irnt	Eosinophil percentage	ENSG00000030110	-12.6845	-0.061913	7.20434e-37	1.76834e-34	Brain Nucleus accumbens basal ganglia	0.120887	0.164123	2.22426e-09	1.9693e-08	6	6	6	30210_irnt.gwas.imputed_v3.both_sexes.csv	Lab/Continuous
BAK1	BAK	APOPTOSIS	PROAPOPTOTIC EFFECTOR	30210_irnt	Eosinophil percentage	ENSG00000030110	-12.5432	-0.0445746	4.33263e-36	1.05559e-33	Pituitary	0.226702	0.211331	8.55079e-14	1.06452e-12	16	16	16	30210_irnt.gwas.imputed_v3.both_sexes.csv	Lab/Continuous
BAK1	BAK	APOPTOSIS	PROAPOPTOTIC EFFECTOR	30210_irnt	Eosinophil percentage	ENSG00000030110	-12.503	-0.0408403	7.1904e-36	1.73897e-33	Thyroid	0.272084	0.216699	3.28109e-32	2.8062e-31	39	39	39	30210_irnt.gwas.imputed_v3.both_sexes.csv	Lab/Continuous
BCL2L11	BIM	APOPTOSIS	PROAPOPTOTIC BH3-ONLY	30190_irnt	Monocyte percentage	ENSG00000153094	12.4743	0.345393	1.03153e-35	2.4765e-33	Esophagus Muscularis	0.00322282	0.0224618	0.00118918	0.00217235	4	4	4	30190_irnt.gwas.imputed_v3.both_sexes.csv	Lab/Continuous
BAK1	BAK	APOPTOSIS	PROAPOPTOTIC EFFECTOR	30210_irnt	Eosinophil percentage	ENSG00000030110	-12.4661	-0.0408029	1.1434e-35	2.72362e-33	Adipose Visceral Omentum	0.269823	0.285698	5.22661e-36	1.11232e-34	32	32	32	30210_irnt.gwas.imputed_v3.both_sexes.csv	Lab/Continuous
BAK1	BAK	APOPTOSIS	PROAPOPTOTIC EFFECTOR	30210_irnt	Eosinophil percentage	ENSG00000030110	-12.4655	-0.0426119	1.15102e-35	2.72362e-33	Pancreas	0.245483	0.232668	3.53098e-19	4.47552e-18	17	17	17	30210_irnt.gwas.imputed_v3.both_sexes.csv	Lab/Continuous
BAK1	BAK	APOPTOSIS	PROAPOPTOTIC EFFECTOR	30210_irnt	Eosinophil percentage	ENSG00000030110	-12.4289	-0.041211	1.82073e-35	4.27755e-33	Adipose Subcutaneous	0.261227	0.359271	5.93765e-58	1.59601e-56	24	24	24	30210_irnt.gwas.imputed_v3.both_sexes.csv	Lab/Continuous
BAK1	BAK	APOPTOSIS	PROAPOPTOTIC EFFECTOR	30210_irnt	Eosinophil percentage	ENSG00000030110	-12.4272	-0.0411467	1.85968e-35	4.33807e-33	Breast Mammary Tissue	0.262083	0.31639	2.0356e-34	5.89381e-33	26	26	26	30210_irnt.gwas.imputed_v3.both_sexes.csv	Lab/Continuous
BAK1	BAK	APOPTOSIS	PROAPOPTOTIC EFFECTOR	30210_irnt	Eosinophil percentage	ENSG00000030110	-12.4157	-0.0365929	2.14876e-35	4.9771e-33	Muscle Skeletal	0.329673	0.579368	1.62065e-134	3.32363e-132	32	32	32	30210_irnt.gwas.imputed_v3.both_sexes.csv	Lab/Continuous
BAK1	BAK	APOPTOSIS	PROAPOPTOTIC EFFECTOR	30210_irnt	Eosinophil percentage	ENSG00000030110	-12.4144	-0.0417249	2.18238e-35	5.01963e-33	Lung	0.259563	0.282639	6.54139e-39	1.35978e-37	24	24	24	30210_irnt.gwas.imputed_v3.both_sexes.csv	Lab/Continuous
BAK1	BAK	APOPTOSIS	PROAPOPTOTIC EFFECTOR	30210_irnt	Eosinophil percentage	ENSG00000030110	-12.4135	-0.0374012	2.20822e-35	5.04379e-33	Adrenal Gland	0.307007	0.346658	3.93561e-23	1.25506e-21	32	32	32	30210_irnt.gwas.imputed_v3.both_sexes.csv	Lab/Continuous
BAK1	BAK	APOPTOSIS	PROAPOPTOTIC EFFECTOR	30210_irnt	Eosinophil percentage	ENSG00000030110	-12.4035	-0.0406945	2.50296e-35	5.67758e-33	Cells Cultured fibroblasts	0.266778	0.386333	5.80238e-53	1.26851e-51	24	24	24	30210_irnt.gwas.imputed_v3.both_sexes.csv	Lab/Continuous
BAK1	BAK	APOPTOSIS	PROAPOPTOTIC EFFECTOR	30210_irnt	Eosinophil percentage	ENSG00000030110	-12.4021	-0.0423207	2.54669e-35	5.73721e-33	Colon Transverse	0.246277	0.151516	9.2266e-15	7.86469e-14	17	17	17	30210_irnt.gwas.imputed_v3.both_sexes.csv	Lab/Continuous
BAK1	BAK	APOPTOSIS	PROAPOPTOTIC EFFECTOR	30210_irnt	Eosinophil percentage	ENSG00000030110	-12.3907	-0.0419444	2.9351e-35	6.56723e-33	Liver	0.249944	0.357771	1.43234e-21	7.05649e-20	25	25	25	30210_irnt.gwas.imputed_v3.both_sexes.csv	Lab/Continuous
BAK1	BAK	APOPTOSIS	PROAPOPTOTIC EFFECTOR	30210_irnt	Eosinophil percentage	ENSG00000030110	-12.3538	-0.0412151	4.64858e-35	1.03308e-32	Prostate	0.258467	0.353736	1.56045e-22	6.14368e-21	21	21	21	30210_irnt.gwas.imputed_v3.both_sexes.csv	Lab/Continuous
BAK1	BAK	APOPTOSIS	PROAPOPTOTIC EFFECTOR	30210_irnt	Eosinophil percentage	ENSG00000030110	-12.3511	-0.0422801	4.80245e-35	1.06012e-32	Artery Aorta	0.246234	0.219889	1.49303e-22	1.58122e-21	29	29	29	30210_irnt.gwas.imputed_v3.both_sexes.csv	Lab/Continuous
BAK1	BAK	APOPTOSIS	PROAPOPTOTIC EFFECTOR	30210_irnt	Eosinophil percentage	ENSG00000030110	-12.3485	-0.0421531	4.96401e-35	1.08847e-32	Spleen	0.246069	0.370323	2.18074e-24	6.01833e-23	15	15	15	30210_irnt.gwas.imputed_v3.both_sexes.csv	Lab/Continuous
BAK1	BAK	APOPTOSIS	PROAPOPTOTIC EFFECTOR	30210_irnt	Eosinophil percentage	ENSG00000030110	-12.3265	-0.0468025	6.51803e-35	1.41976e-32	Brain Hippocampus	0.19697	0.198341	2.04915e-09	2.90786e-08	5	5	5	30210_irnt.gwas.imputed_v3.both_sexes.csv	Lab/Continuous
BAK1	BAK	APOPTOSIS	PROAPOPTOTIC EFFECTOR	30210_irnt	Eosinophil percentage	ENSG00000030110	-12.3045	-0.0469825	8.56322e-35	1.85298e-32	Brain Cerebellar Hemisphere	0.194629	0.16498	2.4468e-08	1.4712e-07	4	4	4	30210_irnt.gwas.imputed_v3.both_sexes.csv	Lab/Continuous
BAK1	BAK	APOPTOSIS	PROAPOPTOTIC EFFECTOR	30210_irnt	Eosinophil percentage	ENSG00000030110	-12.3031	-0.0425464	8.71605e-35	1.87372e-32	Heart Left Ventricle	0.239322	0.197337	4.24453e-20	5.29726e-19	18	18	18	30210_irnt.gwas.imputed_v3.both_sexes.csv	Lab/Continuous
BAK1	BAK	APOPTOSIS	PROAPOPTOTIC EFFECTOR	30210_irnt	Eosinophil percentage	ENSG00000030110	-12.2881	-0.0443263	1.04931e-34	2.24109e-32	Testis	0.21978	0.0849121	1.01182e-07	3.71965e-07	13	13	13	30210_irnt.gwas.imputed_v3.both_sexes.csv	Lab/Continuous
BAK1	BAK	APOPTOSIS	PROAPOPTOTIC EFFECTOR	30210_irnt	Eosinophil percentage	ENSG00000030110	-12.2499	-0.0421988	1.68193e-34	3.56906e-32	Esophagus Gastroesophageal Junction	0.24193	0.236385	5.54769e-21	7.27301e-20	16	16	16	30210_irnt.gwas.imputed_v3.both_sexes.csv	Lab/Continuous
BAK1	BAK	APOPTOSIS	PROAPOPTOTIC EFFECTOR	30210_irnt	Eosinophil percentage	ENSG00000030110	-12.2487	-0.0420077	1.70681e-34	3.59863e-32	Esophagus Muscularis	0.244104	0.29758	2.07572e-37	3.35353e-36	16	16	16	30210_irnt.gwas.imputed_v3.both_sexes.csv	Lab/Continuous
BAK1	BAK	APOPTOSIS	PROAPOPTOTIC EFFECTOR	30210_irnt	Eosinophil percentage	ENSG00000030110	-12.218	-0.0673134	2.49151e-34	5.21964e-32	Brain Amygdala	0.0933698	0.134543	1.90708e-05	0.000179429	2	2	2	30210_irnt.gwas.imputed_v3.both_sexes.csv	Lab/Continuous
BAK1	BAK	APOPTOSIS	PROAPOPTOTIC EFFECTOR	30210_irnt	Eosinophil percentage	ENSG00000030110	-12.202	-0.0431428	3.03208e-34	6.31192e-32	Stomach	0.228426	0.232141	3.09616e-20	5.74675e-19	14	14	14	30210_irnt.gwas.imputed_v3.both_sexes.csv	Lab/Continuous
BCL2L11	BIM	APOPTOSIS	PROAPOPTOTIC BH3-ONLY	30190_irnt	Monocyte percentage	ENSG00000153094	12.1827	0.15308	3.84216e-34	7.94795e-32	Brain Frontal Cortex BA9	0.0161342	0.024917	0.0369506	0.0862731	9	9	9	30190_irnt.gwas.imputed_v3.both_sexes.csv	Lab/Continuous
BCL2L1	BCLX	APOPTOSIS	PROSURVIVAL	30040_irnt	Mean corpuscular volume	ENSG00000171552	-12.1284	-0.0565751	7.46836e-34	1.53526e-31	Testis	0.127374	0.158806	1.05949e-13	6.54215e-13	3	3	3	30040_irnt.gwas.imputed_v3.both_sexes.csv	Lab/Continuous
BAK1	BAK	APOPTOSIS	PROAPOPTOTIC EFFECTOR	30210_irnt	Eosinophil percentage	ENSG00000030110	-12.078	-0.0403128	1.38094e-33	2.82114e-31	Cells EBV-transformed lymphocytes	0.254949	0.559814	1.28189e-27	3.00562e-25	4	4	4	30210_irnt.gwas.imputed_v3.both_sexes.csv	Lab/Continuous
BAK1	BAK	APOPTOSIS	PROAPOPTOTIC EFFECTOR	30210_irnt	Eosinophil percentage	ENSG00000030110	-12.0063	-0.0405784	3.29395e-33	6.68774e-31	Nerve Tibial	0.251963	0.285791	1.18371e-40	1.46907e-39	15	15	15	30210_irnt.gwas.imputed_v3.both_sexes.csv	Lab/Continuous
BAK1	BAK	APOPTOSIS	PROAPOPTOTIC EFFECTOR	30210_irnt	Eosinophil percentage	ENSG00000030110	-11.9717	-0.0401359	4.99687e-33	1.00829e-30	Artery Tibial	0.254206	0.213441	3.2341e-32	3.21799e-31	17	17	17	30210_irnt.gwas.imputed_v3.both_sexes.csv	Lab/Continuous
BAK1	BAK	APOPTOSIS	PROAPOPTOTIC EFFECTOR	30210_irnt	Eosinophil percentage	ENSG00000030110	-11.9323	-0.0463708	8.02847e-33	1.61015e-30	Uterus	0.186931	0.196239	1.46388e-07	2.41083e-06	3	3	3	30210_irnt.gwas.imputed_v3.both_sexes.csv	Lab/Continuous
BAK1	BAK	APOPTOSIS	PROAPOPTOTIC EFFECTOR	30210_irnt	Eosinophil percentage	ENSG00000030110	-11.8936	-0.0511094	1.27816e-32	2.54787e-30	Ovary	0.152799	0.158033	1.04021e-07	1.05776e-06	2	2	2	30210_irnt.gwas.imputed_v3.both_sexes.csv	Lab/Continuous
BCL2L11	BIM	APOPTOSIS	PROAPOPTOTIC BH3-ONLY	30190_irnt	Monocyte percentage	ENSG00000153094	11.7643	0.326208	5.96317e-32	1.18153e-29	Brain Cortex	0.00315844	0.0200766	0.0427087	0.0868949	4	4	4	30190_irnt.gwas.imputed_v3.both_sexes.csv	Lab/Continuous
BAK1	BAK	APOPTOSIS	PROAPOPTOTIC EFFECTOR	30210_irnt	Eosinophil percentage	ENSG00000030110	-11.728	-0.0481943	9.16476e-32	1.80502e-29	Heart Atrial Appendage	0.166962	0.155076	3.00203e-15	2.41149e-14	9	9	9	30210_irnt.gwas.imputed_v3.both_sexes.csv	Lab/Continuous
BAK1	BAK	APOPTOSIS	PROAPOPTOTIC EFFECTOR	30210_irnt	Eosinophil percentage	ENSG00000030110	-11.6501	-0.0320112	2.29213e-31	4.48753e-29	Skin Sun Exposed Lower leg	0.384247	0.609467	3.18737e-125	5.79907e-123	46	46	46	30210_irnt.gwas.imputed_v3.both_sexes.csv	Lab/Continuous
BCL2L11	BIM	APOPTOSIS	PROAPOPTOTIC BH3-ONLY	30190_irnt	Monocyte percentage	ENSG00000153094	11.6309	0.11189	2.87215e-31	5.58982e-29	Brain Nucleus accumbens basal ganglia	0.0275498	0.130122	1.33715e-07	9.20096e-07	15	15	15	30190_irnt.gwas.imputed_v3.both_sexes.csv	Lab/Continuous
BAK1	BAK	APOPTOSIS	PROAPOPTOTIC EFFECTOR	30210_irnt	Eosinophil percentage	ENSG00000030110	-11.5785	-0.0462552	5.29588e-31	1.02463e-28	Artery Coronary	0.182375	0.190265	2.63947e-11	3.46361e-10	15	15	15	30210_irnt.gwas.imputed_v3.both_sexes.csv	Lab/Continuous
BAK1	BAK	APOPTOSIS	PROAPOPTOTIC EFFECTOR	30210_irnt	Eosinophil percentage	ENSG00000030110	-11.5701	-0.0560146	5.84299e-31	1.12387e-28	Brain Substantia nigra	0.123549	0.163765	7.97915e-06	9.09349e-05	12	12	12	30210_irnt.gwas.imputed_v3.both_sexes.csv	Lab/Continuous
BAK1	BAK	APOPTOSIS	PROAPOPTOTIC EFFECTOR	30210_irnt	Eosinophil percentage	ENSG00000030110	-11.5457	-0.0549829	7.75685e-31	1.48332e-28	Small Intestine Terminal Ileum	0.123909	0.109286	8.38207e-06	5.68083e-05	2	2	2	30210_irnt.gwas.imputed_v3.both_sexes.csv	Lab/Continuous
BCL2L11	BIM	APOPTOSIS	PROAPOPTOTIC BH3-ONLY	30130_irnt	Monocyte count	ENSG00000153094	11.5182	0.17661	1.06871e-30	2.03185e-28	Nerve Tibial	0.0107425	0.0590286	1.37928e-08	3.55852e-08	15	15	15	30130_irnt.gwas.imputed_v3.both_sexes.csv	Lab/Continuous
BCL2L1	BCLX	APOPTOSIS	PROSURVIVAL	30040_irnt	Mean corpuscular volume	ENSG00000171552	11.4801	0.189042	1.66096e-30	3.13969e-28	Brain Frontal Cortex BA9	0.00945163	0.0395535	0.00832742	0.023463	3	3	3	30040_irnt.gwas.imputed_v3.both_sexes.csv	Lab/Continuous
BCL2L1	BCLX	APOPTOSIS	PROSURVIVAL	30090_irnt	Platelet crit	ENSG00000171552	-11.4684	-0.182201	1.90087e-30	3.57266e-28	Brain Frontal Cortex BA9	0.00945163	0.0395535	0.00832742	0.023463	3	3	3	30090_irnt.gwas.imputed_v3.both_sexes.csv	Lab/Continuous
BCL2L1	BCLX	APOPTOSIS	PROSURVIVAL	30050_irnt	Mean corpuscular haemoglobin	ENSG00000171552	-11.4489	-0.0532924	2.38184e-30	4.45119e-28	Testis	0.127374	0.158806	1.05949e-13	6.54215e-13	3	3	3	30050_irnt.gwas.imputed_v3.both_sexes.csv	Lab/Continuous
BCL2L11	BIM	APOPTOSIS	PROAPOPTOTIC BH3-ONLY	30130_irnt	Monocyte count	ENSG00000153094	11.379	0.200289	5.32352e-30	9.89243e-28	Pituitary	0.00814679	0.0456985	0.000926492	0.00288803	11	11	11	30130_irnt.gwas.imputed_v3.both_sexes.csv	Lab/Continuous
BCL2L11	BIM	APOPTOSIS	PROAPOPTOTIC BH3-ONLY	30130_irnt	Monocyte count	ENSG00000153094	11.37	0.155255	5.89686e-30	1.08963e-27	Colon Transverse	0.0136831	0.0624589	1.20263e-06	4.40944e-06	11	11	11	30130_irnt.gwas.imputed_v3.both_sexes.csv	Lab/Continuous
BCL2L11	BIM	APOPTOSIS	PROAPOPTOTIC BH3-ONLY	30130_irnt	Monocyte count	ENSG00000153094	11.3446	0.245367	7.88586e-30	1.44902e-27	Heart Atrial Appendage	0.00522702	0.0180737	0.00943095	0.0171823	11	11	11	30130_irnt.gwas.imputed_v3.both_sexes.csv	Lab/Continuous
BCL2L11	BIM	APOPTOSIS	PROAPOPTOTIC BH3-ONLY	30190_irnt	Monocyte percentage	ENSG00000153094	11.2526	0.128426	2.24955e-29	4.11055e-27	Skin Sun Exposed Lower leg	0.0175468	0.0357067	2.86216e-06	6.48175e-06	6	6	6	30190_irnt.gwas.imputed_v3.both_sexes.csv	Lab/Continuous
BCL2L11	BIM	APOPTOSIS	PROAPOPTOTIC BH3-ONLY	30190_irnt	Monocyte percentage	ENSG00000153094	11.2501	0.119177	2.31416e-29	4.20525e-27	Brain Caudate basal ganglia	0.0226222	0.0301907	0.0153954	0.0362049	11	11	11	30190_irnt.gwas.imputed_v3.both_sexes.csv	Lab/Continuous
BNIP3L	NIX	APOPTOSIS	PROAPOPTOTIC BH3-ONLY	30070_irnt	Red blood cell (erythrocyte) distribution width	ENSG00000104765	-11.2038	-0.497728	3.90641e-29	7.05965e-27	Esophagus Mucosa	0.00149428	0.0523876	2.49078e-07	6.91541e-07	2	2	2	30070_irnt.gwas.imputed_v3.both_sexes.csv	Lab/Continuous
BAK1	BAK	APOPTOSIS	PROAPOPTOTIC EFFECTOR	30210_irnt	Eosinophil percentage	ENSG00000030110	-11.1405	-0.0253917	7.97028e-29	1.43252e-26	Skin Not Sun Exposed Suprapubic	0.55598	0.582486	9.66695e-100	1.5092e-97	32	32	32	30210_irnt.gwas.imputed_v3.both_sexes.csv	Lab/Continuous
BCL2L11	BIM	APOPTOSIS	PROAPOPTOTIC BH3-ONLY	30190_irnt	Monocyte percentage	ENSG00000153094	11.0633	0.21198	1.89004e-28	3.37855e-26	Esophagus Mucosa	0.00660386	0.0190151	0.00206195	0.00358465	5	5	5	30190_irnt.gwas.imputed_v3.both_sexes.csv	Lab/Continuous
BCL2L11	BIM	APOPTOSIS	PROAPOPTOTIC BH3-ONLY	30130_irnt	Monocyte count	ENSG00000153094	10.9834	0.227719	4.59398e-28	8.1676e-26	Adipose Subcutaneous	0.00566064	0.015445	0.0026929	0.00446184	12	12	12	30130_irnt.gwas.imputed_v3.both_sexes.csv	Lab/Continuous
BNIP3L	NIX	APOPTOSIS	PROAPOPTOTIC BH3-ONLY	30280_irnt	Immature reticulocyte fraction	ENSG00000104765	-10.9536	-0.566171	6.38508e-28	1.12909e-25	Testis	0.00109393	0.0138267	0.0349325	0.0590252	1	1	1	30280_irnt.gwas.imputed_v3.both_sexes.csv	Lab/Continuous
BCL2L11	BIM	APOPTOSIS	PROAPOPTOTIC BH3-ONLY	30050_irnt	Mean corpuscular haemoglobin	ENSG00000153094	10.8345	0.16447	2.36178e-27	4.15408e-25	Cells Cultured fibroblasts	0.0109027	0.0185259	0.00272175	0.00448865	17	17	17	30050_irnt.gwas.imputed_v3.both_sexes.csv	Lab/Continuous
BAK1	BAK	APOPTOSIS	PROAPOPTOTIC EFFECTOR	30210_irnt	Eosinophil percentage	ENSG00000030110	-10.8004	-0.0348787	3.42747e-27	5.99643e-25	Minor Salivary Gland	0.269418	0.256032	9.8367e-11	2.19015e-09	9	9	9	30210_irnt.gwas.imputed_v3.both_sexes.csv	Lab/Continuous
CASP8	CASP8	APOPTOSIS	INITIATOR CASPASE	30090_irnt	Platelet crit	ENSG00000064012	10.7448	0.033003	6.2673e-27	1.09068e-24	Esophagus Mucosa	0.282425	0.294796	1.88609e-39	3.28206e-38	10	10	10	30090_irnt.gwas.imputed_v3.both_sexes.csv	Lab/Continuous
BCL2L1	BCLX	APOPTOSIS	PROSURVIVAL	30050_irnt	Mean corpuscular haemoglobin	ENSG00000171552	10.6608	0.175165	1.55187e-26	2.68645e-24	Brain Frontal Cortex BA9	0.00945163	0.0395535	0.00832742	0.023463	3	3	3	30050_irnt.gwas.imputed_v3.both_sexes.csv	Lab/Continuous
BCL2L11	BIM	APOPTOSIS	PROAPOPTOTIC BH3-ONLY	30190_irnt	Monocyte percentage	ENSG00000153094	10.6494	0.0752707	1.75528e-26	3.02267e-24	Ovary	0.0526586	0.0348272	0.0157435	0.0446485	10	10	10	30190_irnt.gwas.imputed_v3.both_sexes.csv	Lab/Continuous
CASP8	CASP8	APOPTOSIS	INITIATOR CASPASE	30090_irnt	Platelet crit	ENSG00000064012	10.6317	0.0265497	2.12199e-26	3.63513e-24	Skin Sun Exposed Lower leg	0.426138	0.481337	5.09834e-88	3.03047e-86	17	17	17	30090_irnt.gwas.imputed_v3.both_sexes.csv	Lab/Continuous
BAK1	BAK	APOPTOSIS	PROAPOPTOTIC EFFECTOR	30210_irnt	Eosinophil percentage	ENSG00000030110	-10.5826	-0.0237821	3.58686e-26	6.11272e-24	Esophagus Mucosa	0.565006	0.627619	2.98157e-108	8.91312e-106	31	31	31	30210_irnt.gwas.imputed_v3.both_sexes.csv	Lab/Continuous
BAK1	BAK	APOPTOSIS	PROAPOPTOTIC EFFECTOR	30210_irnt	Eosinophil percentage	ENSG00000030110	-10.5758	-0.0383628	3.86e-26	6.5443e-24	Colon Sigmoid	0.224615	0.258998	2.35933e-22	3.84651e-21	18	18	18	30210_irnt.gwas.imputed_v3.both_sexes.csv	Lab/Continuous
BCL2L11	BIM	APOPTOSIS	PROAPOPTOTIC BH3-ONLY	30210_irnt	Eosinophil percentage	ENSG00000153094	10.5475	0.234383	5.21676e-26	8.7992e-24	Adipose Subcutaneous	0.00566064	0.015445	0.0026929	0.00446184	12	12	12	30210_irnt.gwas.imputed_v3.both_sexes.csv	Lab/Continuous
CASP8	CASP8	APOPTOSIS	INITIATOR CASPASE	30090_irnt	Platelet crit	ENSG00000064012	10.4901	0.0272804	9.59175e-26	1.6096e-23	Spleen	0.389512	0.453805	2.21975e-31	1.10355e-29	13	13	13	30090_irnt.gwas.imputed_v3.both_sexes.csv	Lab/Continuous
BCL2L11	BIM	APOPTOSIS	PROAPOPTOTIC BH3-ONLY	30040_irnt	Mean corpuscular volume	ENSG00000153094	10.4429	0.159561	1.57895e-25	2.63621e-23	Cells Cultured fibroblasts	0.0109027	0.0185259	0.00272175	0.00448865	17	17	17	30040_irnt.gwas.imputed_v3.both_sexes.csv	Lab/Continuous
CASP8	CASP8	APOPTOSIS	INITIATOR CASPASE	30090_irnt	Platelet crit	ENSG00000064012	10.4076	0.0285769	2.29026e-25	3.8045e-23	Skin Not Sun Exposed Suprapubic	0.350733	0.492566	6.82243e-78	4.55991e-76	18	18	18	30090_irnt.gwas.imputed_v3.both_sexes.csv	Lab/Continuous
CASP8	CASP8	APOPTOSIS	INITIATOR CASPASE	30090_irnt	Platelet crit	ENSG00000064012	10.3993	0.0254904	2.49868e-25	4.12985e-23	Adipose Visceral Omentum	0.441622	0.465428	1.66543e-65	1.19174e-63	19	19	19	30090_irnt.gwas.imputed_v3.both_sexes.csv	Lab/Continuous
CASP8	CASP8	APOPTOSIS	INITIATOR CASPASE	30090_irnt	Platelet crit	ENSG00000064012	10.396	0.030959	2.58529e-25	4.25164e-23	Adipose Subcutaneous	0.295891	0.436662	3.52412e-74	1.55433e-72	12	12	12	30090_irnt.gwas.imputed_v3.both_sexes.csv	Lab/Continuous
MCL1	MCL1	APOPTOSIS	PROSURVIVAL	30200_irnt	Neutrophil percentage	ENSG00000143384	-10.3885	-0.228133	2.79624e-25	4.57567e-23	Lung	0.00615374	0.0155992	0.00453122	0.00804928	15	15	15	30200_irnt.gwas.imputed_v3.both_sexes.csv	Lab/Continuous
BCL2L11	BIM	APOPTOSIS	PROAPOPTOTIC BH3-ONLY	30130_irnt	Monocyte count	ENSG00000153094	10.3847	0.154838	2.91114e-25	4.74011e-23	Cells Cultured fibroblasts	0.0109027	0.0185259	0.00272175	0.00448865	17	17	17	30130_irnt.gwas.imputed_v3.both_sexes.csv	Lab/Continuous
BCL2L1	BCLX	APOPTOSIS	PROSURVIVAL	30080_irnt	Platelet count	ENSG00000171552	10.3629	0.0476972	3.6577e-25	5.92637e-23	Testis	0.127374	0.158806	1.05949e-13	6.54215e-13	3	3	3	30080_irnt.gwas.imputed_v3.both_sexes.csv	Lab/Continuous
CASP8	CASP8	APOPTOSIS	INITIATOR CASPASE	30090_irnt	Platelet crit	ENSG00000064012	10.3617	0.0269152	3.70279e-25	5.97002e-23	Lung	0.393518	0.470217	8.72537e-73	6.35438e-71	6	6	6	30090_irnt.gwas.imputed_v3.both_sexes.csv	Lab/Continuous
BAK1	BAK	APOPTOSIS	PROAPOPTOTIC EFFECTOR	30210_irnt	Eosinophil percentage	ENSG00000030110	-10.3184	-0.0346165	5.81871e-25	9.33577e-23	Vagina	0.250095	0.215846	6.49994e-09	1.56197e-07	3	3	3	30210_irnt.gwas.imputed_v3.both_sexes.csv	Lab/Continuous
CASP8	CASP8	APOPTOSIS	INITIATOR CASPASE	30090_irnt	Platelet crit	ENSG00000064012	-10.3106	-0.0309315	6.31301e-25	1.00797e-22	Brain Cortex	0.292621	0.395494	5.72913e-24	2.02157e-22	8	8	8	30090_irnt.gwas.imputed_v3.both_sexes.csv	Lab/Continuous
MCL1	MCL1	APOPTOSIS	PROSURVIVAL	30200_irnt	Neutrophil percentage	ENSG00000143384	-10.3081	-0.230059	6.47741e-25	1.02922e-22	Adipose Visceral Omentum	0.00606043	0.0214873	0.00145628	0.00288128	16	16	16	30200_irnt.gwas.imputed_v3.both_sexes.csv	Lab/Continuous
CASP8	CASP8	APOPTOSIS	INITIATOR CASPASE	30090_irnt	Platelet crit	ENSG00000064012	-10.2942	-0.0305434	7.48517e-25	1.18363e-22	Brain Frontal Cortex BA9	0.299394	0.483564	1.29832e-26	1.18807e-24	7	7	7	30090_irnt.gwas.imputed_v3.both_sexes.csv	Lab/Continuous
BCL2L1	BCLX	APOPTOSIS	PROSURVIVAL	30090_irnt	Platelet crit	ENSG00000171552	-10.2786	-0.466291	8.79641e-25	1.38432e-22	Pituitary	0.00126401	0.0339316	0.00443838	0.0117418	4	4	4	30090_irnt.gwas.imputed_v3.both_sexes.csv	Lab/Continuous
CASP8	CASP8	APOPTOSIS	INITIATOR CASPASE	30090_irnt	Platelet crit	ENSG00000064012	10.2762	0.0722569	9.02542e-25	1.4136e-22	Pancreas	0.0519179	0.287863	3.9011e-24	7.15936e-23	5	5	5	30090_irnt.gwas.imputed_v3.both_sexes.csv	Lab/Continuous
BCL2L11	BIM	APOPTOSIS	PROAPOPTOTIC BH3-ONLY	30130_irnt	Monocyte count	ENSG00000153094	10.2618	0.137294	1.04738e-24	1.63267e-22	Brain Hippocampus	0.0141304	0.0597604	0.00155393	0.00637751	13	13	13	30130_irnt.gwas.imputed_v3.both_sexes.csv	Lab/Continuous
BCL2L11	BIM	APOPTOSIS	PROAPOPTOTIC BH3-ONLY	30130_irnt	Monocyte count	ENSG00000153094	10.2487	0.670741	1.19891e-24	1.86006e-22	Skin Not Sun Exposed Suprapubic	0.000554523	0.0276813	0.000144472	0.000298062	2	2	2	30130_irnt.gwas.imputed_v3.both_sexes.csv	Lab/Continuous
CASP8	CASP8	APOPTOSIS	INITIATOR CASPASE	30090_irnt	Platelet crit	ENSG00000064012	10.2237	0.0621723	1.55337e-24	2.39868e-22	Vagina	0.0704491	0.0846095	0.000466648	0.00311828	8	8	8	30090_irnt.gwas.imputed_v3.both_sexes.csv	Lab/Continuous
CASP8	CASP8	APOPTOSIS	INITIATOR CASPASE	30090_irnt	Platelet crit	ENSG00000064012	10.2048	0.0254428	1.88765e-24	2.90125e-22	Cells Cultured fibroblasts	0.422835	0.525961	5.40218e-80	3.10586e-78	39	40	40	30090_irnt.gwas.imputed_v3.both_sexes.csv	Lab/Continuous
MCL1	MCL1	APOPTOSIS	PROSURVIVAL	30210_irnt	Eosinophil percentage	ENSG00000143384	10.1894	0.0647524	2.21202e-24	3.38397e-22	Whole Blood	0.070971	0.0538618	1.20741e-09	3.97121e-09	24	26	26	30210_irnt.gwas.imputed_v3.both_sexes.csv	Lab/Continuous
BCL2L11	BIM	APOPTOSIS	PROAPOPTOTIC BH3-ONLY	30130_irnt	Monocyte count	ENSG00000153094	10.1775	0.196305	2.49961e-24	3.80623e-22	Esophagus Mucosa	0.00660386	0.0190151	0.00206195	0.00358465	5	5	5	30130_irnt.gwas.imputed_v3.both_sexes.csv	Lab/Continuous
CASP8	CASP8	APOPTOSIS	INITIATOR CASPASE	30090_irnt	Platelet crit	ENSG00000064012	10.1699	0.0281246	2.70257e-24	4.09633e-22	Whole Blood	0.355341	0.381761	8.78371e-72	3.11223e-70	27	27	27	30090_irnt.gwas.imputed_v3.both_sexes.csv	Lab/Continuous
BCL2L11	BIM	APOPTOSIS	PROAPOPTOTIC BH3-ONLY	30130_irnt	Monocyte count	ENSG00000153094	10.156	0.281755	3.11466e-24	4.69927e-22	Esophagus Muscularis	0.00322282	0.0224618	0.00118918	0.00217235	4	4	4	30130_irnt.gwas.imputed_v3.both_sexes.csv	Lab/Continuous
CASP8	CASP8	APOPTOSIS	INITIATOR CASPASE	30090_irnt	Platelet crit	ENSG00000064012	10.145	0.0319038	3.48838e-24	5.23909e-22	Breast Mammary Tissue	0.26384	0.387843	6.60535e-44	3.0625e-42	8	8	8	30090_irnt.gwas.imputed_v3.both_sexes.csv	Lab/Continuous
CASP8	CASP8	APOPTOSIS	INITIATOR CASPASE	30090_irnt	Platelet crit	ENSG00000064012	10.1231	0.0377114	4.36512e-24	6.52605e-22	Heart Left Ventricle	0.18667	0.129421	3.08631e-13	2.26284e-12	11	11	11	30090_irnt.gwas.imputed_v3.both_sexes.csv	Lab/Continuous
MCL1	MCL1	APOPTOSIS	PROSURVIVAL	30190_irnt	Monocyte percentage	ENSG00000143384	10.1148	0.162976	4.74759e-24	7.06575e-22	Cells Cultured fibroblasts	0.0111783	0.0515481	4.58684e-07	1.12229e-06	16	17	17	30190_irnt.gwas.imputed_v3.both_sexes.csv	Lab/Continuous
CASP8	CASP8	APOPTOSIS	INITIATOR CASPASE	30090_irnt	Platelet crit	ENSG00000064012	10.111	0.0359204	4.93638e-24	7.31363e-22	Adrenal Gland	0.205438	0.352658	1.3446e-23	4.48836e-22	11	11	11	30090_irnt.gwas.imputed_v3.both_sexes.csv	Lab/Continuous
CASP8	CASP8	APOPTOSIS	INITIATOR CASPASE	30090_irnt	Platelet crit	ENSG00000064012	-10.1006	-0.0352703	5.49195e-24	8.10026e-22	Brain Anterior cingulate cortex BA24	0.21543	0.365204	5.3114e-16	2.00988e-14	8	8	8	30090_irnt.gwas.imputed_v3.both_sexes.csv	Lab/Continuous
CASP8	CASP8	APOPTOSIS	INITIATOR CASPASE	30090_irnt	Platelet crit	ENSG00000064012	10.0427	0.0363635	9.89629e-24	1.45312e-21	Heart Atrial Appendage	0.198017	0.124679	2.30567e-12	1.45951e-11	12	12	12	30090_irnt.gwas.imputed_v3.both_sexes.csv	Lab/Continuous
CASP8	CASP8	APOPTOSIS	INITIATOR CASPASE	30090_irnt	Platelet crit	ENSG00000064012	10.0246	0.0503963	1.18892e-23	1.73799e-21	Ovary	0.102581	0.0999241	3.16099e-05	0.000195059	9	9	9	30090_irnt.gwas.imputed_v3.both_sexes.csv	Lab/Continuous
CASP8	CASP8	APOPTOSIS	INITIATOR CASPASE	30090_irnt	Platelet crit	ENSG00000064012	10.0002	0.0445478	1.52119e-23	2.21387e-21	Muscle Skeletal	0.132092	0.160784	1.18925e-28	1.12605e-27	11	11	11	30090_irnt.gwas.imputed_v3.both_sexes.csv	Lab/Continuous
BCL2L11	BIM	APOPTOSIS	PROAPOPTOTIC BH3-ONLY	30190_irnt	Monocyte percentage	ENSG00000153094	9.96885	0.109884	2.08621e-23	3.0228e-21	Muscle Skeletal	0.0215063	0.0237276	3.95338e-05	8.68704e-05	13	13	13	30190_irnt.gwas.imputed_v3.both_sexes.csv	Lab/Continuous
BCL2L11	BIM	APOPTOSIS	PROAPOPTOTIC BH3-ONLY	30210_irnt	Eosinophil percentage	ENSG00000153094	9.93732	0.161273	2.86416e-23	4.1318e-21	Cells Cultured fibroblasts	0.0109027	0.0185259	0.00272175	0.00448865	17	17	17	30210_irnt.gwas.imputed_v3.both_sexes.csv	Lab/Continuous
CASP8	CASP8	APOPTOSIS	INITIATOR CASPASE	30090_irnt	Platelet crit	ENSG00000064012	9.8949	0.0400303	4.38052e-23	6.29169e-21	Liver	0.160389	0.160718	1.9664e-09	2.40779e-08	11	11	11	30090_irnt.gwas.imputed_v3.both_sexes.csv	Lab/Continuous
CASP8	CASP8	APOPTOSIS	INITIATOR CASPASE	30090_irnt	Platelet crit	ENSG00000064012	9.83818	0.0417895	7.70931e-23	1.10246e-20	Stomach	0.145429	0.279856	9.23297e-25	2.33016e-23	13	13	13	30090_irnt.gwas.imputed_v3.both_sexes.csv	Lab/Continuous
CASP8	CASP8	APOPTOSIS	INITIATOR CASPASE	30090_irnt	Platelet crit	ENSG00000064012	9.83518	0.0389645	7.94272e-23	1.13093e-20	Colon Transverse	0.168348	0.269838	8.07022e-27	1.63426e-25	16	16	16	30090_irnt.gwas.imputed_v3.both_sexes.csv	Lab/Continuous
BCL2L1	BCLX	APOPTOSIS	PROSURVIVAL	30270_irnt	Mean sphered cell volume	ENSG00000171552	9.82253	0.163064	9.00587e-23	1.27678e-20	Brain Frontal Cortex BA9	0.00945163	0.0395535	0.00832742	0.023463	3	3	3	30270_irnt.gwas.imputed_v3.both_sexes.csv	Lab/Continuous
CASP8	CASP8	APOPTOSIS	INITIATOR CASPASE	30090_irnt	Platelet crit	ENSG00000064012	9.79751	0.0432384	1.15394e-22	1.62894e-20	Minor Salivary Gland	0.134608	0.242234	3.72325e-10	7.48377e-09	14	14	14	30090_irnt.gwas.imputed_v3.both_sexes.csv	Lab/Continuous
BCL2L1	BCLX	APOPTOSIS	PROSURVIVAL	30270_irnt	Mean sphered cell volume	ENSG00000171552	-9.79105	-0.0460076	1.23007e-22	1.72898e-20	Testis	0.127374	0.158806	1.05949e-13	6.54215e-13	3	3	3	30270_irnt.gwas.imputed_v3.both_sexes.csv	Lab/Continuous
BCL2L11	BIM	APOPTOSIS	PROAPOPTOTIC BH3-ONLY	30190_irnt	Monocyte percentage	ENSG00000153094	9.77782	0.163231	1.40197e-22	1.96222e-20	Adrenal Gland	0.00927358	0.0358844	0.00370406	0.00957624	9	9	9	30190_irnt.gwas.imputed_v3.both_sexes.csv	Lab/Continuous
CASP8	CASP8	APOPTOSIS	INITIATOR CASPASE	30090_irnt	Platelet crit	ENSG00000064012	9.77057	0.0454139	1.50609e-22	2.09902e-20	Kidney Cortex	0.119885	0.0792115	0.015859	0.087014	9	9	9	30090_irnt.gwas.imputed_v3.both_sexes.csv	Lab/Continuous
CASP8	CASP8	APOPTOSIS	INITIATOR CASPASE	30090_irnt	Platelet crit	ENSG00000064012	9.72167	0.0415117	2.43757e-22	3.38288e-20	Testis	0.144341	0.204739	1.17459e-17	9.62351e-17	13	13	13	30090_irnt.gwas.imputed_v3.both_sexes.csv	Lab/Continuous
BCL2L11	BIM	APOPTOSIS	PROAPOPTOTIC BH3-ONLY	30010_irnt	Red blood cell (erythrocyte) count	ENSG00000153094	-9.71712	-0.12515	2.54899e-22	3.52264e-20	Cells Cultured fibroblasts	0.0109027	0.0185259	0.00272175	0.00448865	17	17	17	30010_irnt.gwas.imputed_v3.both_sexes.csv	Lab/Continuous
BCL2L11	BIM	APOPTOSIS	PROAPOPTOTIC BH3-ONLY	30050_irnt	Mean corpuscular haemoglobin	ENSG00000153094	9.6916	0.273523	3.27354e-22	4.50502e-20	Brain Cortex	0.00315844	0.0200766	0.0427087	0.0868949	4	4	4	30050_irnt.gwas.imputed_v3.both_sexes.csv	Lab/Continuous
MCL1	MCL1	APOPTOSIS	PROSURVIVAL	30120_irnt	Lymphocyte count	ENSG00000143384	9.67991	0.2118	3.67025e-22	5.02992e-20	Lung	0.00615374	0.0155992	0.00453122	0.00804928	15	15	15	30120_irnt.gwas.imputed_v3.both_sexes.csv	Lab/Continuous
MCL1	MCL1	APOPTOSIS	PROSURVIVAL	30120_irnt	Lymphocyte count	ENSG00000143384	9.63963	0.213708	5.43811e-22	7.42178e-20	Adipose Visceral Omentum	0.00606043	0.0214873	0.00145628	0.00288128	16	16	16	30120_irnt.gwas.imputed_v3.both_sexes.csv	Lab/Continuous
CASP8	CASP8	APOPTOSIS	INITIATOR CASPASE	30120_irnt	Lymphocyte count	ENSG00000064012	9.59553	0.0250197	8.34858e-22	1.13468e-19	Cells Cultured fibroblasts	0.422835	0.525961	5.40218e-80	3.10586e-78	39	40	40	30120_irnt.gwas.imputed_v3.both_sexes.csv	Lab/Continuous
BCL2L1	BCLX	APOPTOSIS	PROSURVIVAL	30080_irnt	Platelet count	ENSG00000171552	-9.55882	-0.438493	1.19107e-21	1.61216e-19	Pituitary	0.00126401	0.0339316	0.00443838	0.0117418	4	4	4	30080_irnt.gwas.imputed_v3.both_sexes.csv	Lab/Continuous
BCL2L1	BCLX	APOPTOSIS	PROSURVIVAL	30090_irnt	Platelet crit	ENSG00000171552	-9.52821	-0.224501	1.60014e-21	2.15697e-19	Skin Not Sun Exposed Suprapubic	0.00466803	0.0221922	0.00067877	0.001281	6	6	6	30090_irnt.gwas.imputed_v3.both_sexes.csv	Lab/Continuous
BCL2L11	BIM	APOPTOSIS	PROAPOPTOTIC BH3-ONLY	30190_irnt	Monocyte percentage	ENSG00000153094	9.51332	0.130642	1.84669e-21	2.47916e-19	Brain Spinal cord cervical c-1	0.0130118	0.0410546	0.0228828	0.0692253	11	12	12	30190_irnt.gwas.imputed_v3.both_sexes.csv	Lab/Continuous
MCL1	MCL1	APOPTOSIS	PROSURVIVAL	30200_irnt	Neutrophil percentage	ENSG00000143384	-9.49284	-0.223306	2.24822e-21	3.00594e-19	Esophagus Mucosa	0.00565399	0.0227952	0.000733368	0.00136119	13	13	13	30200_irnt.gwas.imputed_v3.both_sexes.csv	Lab/Continuous
CASP8	CASP8	APOPTOSIS	INITIATOR CASPASE	30120_irnt	Lymphocyte count	ENSG00000064012	-9.47811	-0.0293943	2.58922e-21	3.44785e-19	Brain Frontal Cortex BA9	0.299394	0.483564	1.29832e-26	1.18807e-24	7	7	7	30120_irnt.gwas.imputed_v3.both_sexes.csv	Lab/Continuous
CASP8	CASP8	APOPTOSIS	INITIATOR CASPASE	30090_irnt	Platelet crit	ENSG00000064012	9.45709	0.0313588	3.16638e-21	4.19941e-19	Small Intestine Terminal Ileum	0.233897	0.254056	1.33892e-12	2.95124e-11	8	8	8	30090_irnt.gwas.imputed_v3.both_sexes.csv	Lab/Continuous
MCL1	MCL1	APOPTOSIS	PROSURVIVAL	30210_irnt	Eosinophil percentage	ENSG00000143384	9.44903	0.208361	3.4197e-21	4.51716e-19	Adipose Visceral Omentum	0.00606043	0.0214873	0.00145628	0.00288128	16	16	16	30210_irnt.gwas.imputed_v3.both_sexes.csv	Lab/Continuous
BCL2L1	BCLX	APOPTOSIS	PROSURVIVAL	30080_irnt	Platelet count	ENSG00000171552	-9.43786	-0.153031	3.80484e-21	5.00579e-19	Brain Frontal Cortex BA9	0.00945163	0.0395535	0.00832742	0.023463	3	3	3	30080_irnt.gwas.imputed_v3.both_sexes.csv	Lab/Continuous
CASP8	CASP8	APOPTOSIS	INITIATOR CASPASE	30120_irnt	Lymphocyte count	ENSG00000064012	-9.42933	-0.0295698	4.1271e-21	5.40815e-19	Brain Cortex	0.292621	0.395494	5.72913e-24	2.02157e-22	8	8	8	30120_irnt.gwas.imputed_v3.both_sexes.csv	Lab/Continuous
BCL2L11	BIM	APOPTOSIS	PROAPOPTOTIC BH3-ONLY	30050_irnt	Mean corpuscular haemoglobin	ENSG00000153094	9.36663	0.183004	7.48859e-21	9.7741e-19	Esophagus Mucosa	0.00660386	0.0190151	0.00206195	0.00358465	5	5	5	30050_irnt.gwas.imputed_v3.both_sexes.csv	Lab/Continuous
BCL2L11	BIM	APOPTOSIS	PROAPOPTOTIC BH3-ONLY	30130_irnt	Monocyte count	ENSG00000153094	9.35927	0.260639	8.02888e-21	1.04379e-18	Brain Cortex	0.00315844	0.0200766	0.0427087	0.0868949	4	4	4	30130_irnt.gwas.imputed_v3.both_sexes.csv	Lab/Continuous
BNIP3L	NIX	APOPTOSIS	PROAPOPTOTIC BH3-ONLY	30070_irnt	Red blood cell (erythrocyte) distribution width	ENSG00000104765	-9.35507	-0.233757	8.35453e-21	1.08185e-18	Nerve Tibial	0.00484491	0.0236433	0.000371667	0.000644135	6	6	6	30070_irnt.gwas.imputed_v3.both_sexes.csv	Lab/Continuous
MCL1	MCL1	APOPTOSIS	PROSURVIVAL	30120_irnt	Lymphocyte count	ENSG00000143384	9.34301	0.218874	9.36345e-21	1.20774e-18	Esophagus Mucosa	0.00565399	0.0227952	0.000733368	0.00136119	13	13	13	30120_irnt.gwas.imputed_v3.both_sexes.csv	Lab/Continuous
CASP8	CASP8	APOPTOSIS	INITIATOR CASPASE	30090_irnt	Platelet crit	ENSG00000064012	-9.33839	-0.0251213	9.78121e-21	1.2567e-18	Brain Cerebellar Hemisphere	0.364251	0.494007	2.19483e-27	1.24131e-25	10	10	10	30090_irnt.gwas.imputed_v3.both_sexes.csv	Lab/Continuous
CASP8	CASP8	APOPTOSIS	INITIATOR CASPASE	30120_irnt	Lymphocyte count	ENSG00000064012	-9.32432	-0.0340356	1.11695e-20	1.42948e-18	Brain Anterior cingulate cortex BA24	0.21543	0.365204	5.3114e-16	2.00988e-14	8	8	8	30120_irnt.gwas.imputed_v3.both_sexes.csv	Lab/Continuous
CASP8	CASP8	APOPTOSIS	INITIATOR CASPASE	30120_irnt	Lymphocyte count	ENSG00000064012	9.30714	0.0352646	1.31322e-20	1.67415e-18	Heart Atrial Appendage	0.198017	0.124679	2.30567e-12	1.45951e-11	12	12	12	30120_irnt.gwas.imputed_v3.both_sexes.csv	Lab/Continuous
CASP8	CASP8	APOPTOSIS	INITIATOR CASPASE	30120_irnt	Lymphocyte count	ENSG00000064012	9.29913	0.0362468	1.41594e-20	1.79813e-18	Heart Left Ventricle	0.18667	0.129421	3.08631e-13	2.26284e-12	11	11	11	30120_irnt.gwas.imputed_v3.both_sexes.csv	Lab/Continuous
BCL2L1	BCLX	APOPTOSIS	PROSURVIVAL	30260_irnt	Mean reticulocyte volume	ENSG00000171552	-9.29204	-0.0435562	1.51362e-20	1.91478e-18	Testis	0.127374	0.158806	1.05949e-13	6.54215e-13	3	3	3	30260_irnt.gwas.imputed_v3.both_sexes.csv	Lab/Continuous
BOK	BOK	APOPTOSIS	PROAPOPTOTIC EFFECTOR	30110_irnt	Platelet distribution width	ENSG00000176720	9.25773	0.0564874	2.0882e-20	2.63153e-18	Testis	0.0766758	0.11191	7.37253e-10	3.35564e-09	9	9	9	30110_irnt.gwas.imputed_v3.both_sexes.csv	Lab/Continuous
BCL2L11	BIM	APOPTOSIS	PROAPOPTOTIC BH3-ONLY	30130_irnt	Monocyte count	ENSG00000153094	9.2481	0.106626	2.28514e-20	2.86873e-18	Skin Sun Exposed Lower leg	0.0175468	0.0357067	2.86216e-06	6.48175e-06	6	6	6	30130_irnt.gwas.imputed_v3.both_sexes.csv	Lab/Continuous
CASP8	CASP8	APOPTOSIS	INITIATOR CASPASE	30090_irnt	Platelet crit	ENSG00000064012	-9.21884	-0.0490796	3.00334e-20	3.75601e-18	Brain Nucleus accumbens basal ganglia	0.0917321	0.0576053	0.000580737	0.00200297	4	4	4	30090_irnt.gwas.imputed_v3.both_sexes.csv	Lab/Continuous
BCL2L11	BIM	APOPTOSIS	PROAPOPTOTIC BH3-ONLY	30210_irnt	Eosinophil percentage	ENSG00000153094	9.2144	0.150627	3.13017e-20	3.89979e-18	Nerve Tibial	0.0107425	0.0590286	1.37928e-08	3.55852e-08	15	15	15	30210_irnt.gwas.imputed_v3.both_sexes.csv	Lab/Continuous
BCL2L11	BIM	APOPTOSIS	PROAPOPTOTIC BH3-ONLY	30210_irnt	Eosinophil percentage	ENSG00000153094	9.19433	0.134799	3.77353e-20	4.68359e-18	Brain Spinal cord cervical c-1	0.0130118	0.0410546	0.0228828	0.0692253	11	12	12	30210_irnt.gwas.imputed_v3.both_sexes.csv	Lab/Continuous
BCL2L11	BIM	APOPTOSIS	PROAPOPTOTIC BH3-ONLY	30040_irnt	Mean corpuscular volume	ENSG00000153094	9.15209	0.25809	5.58426e-20	6.90496e-18	Brain Cortex	0.00315844	0.0200766	0.0427087	0.0868949	4	4	4	30040_irnt.gwas.imputed_v3.both_sexes.csv	Lab/Continuous
MCL1	MCL1	APOPTOSIS	PROSURVIVAL	30210_irnt	Eosinophil percentage	ENSG00000143384	9.1444	0.199301	5.99633e-20	7.38672e-18	Lung	0.00615374	0.0155992	0.00453122	0.00804928	15	15	15	30210_irnt.gwas.imputed_v3.both_sexes.csv	Lab/Continuous
CASP8	CASP8	APOPTOSIS	INITIATOR CASPASE	30120_irnt	Lymphocyte count	ENSG00000064012	9.13595	0.0290391	6.48349e-20	7.95703e-18	Esophagus Mucosa	0.282425	0.294796	1.88609e-39	3.28206e-38	10	10	10	30120_irnt.gwas.imputed_v3.both_sexes.csv	Lab/Continuous
CASP8	CASP8	APOPTOSIS	INITIATOR CASPASE	30120_irnt	Lymphocyte count	ENSG00000064012	-9.10552	-0.0484032	8.58502e-20	1.0497e-17	Brain Hippocampus	0.10107	0.101647	2.99759e-05	0.000189171	9	9	9	30120_irnt.gwas.imputed_v3.both_sexes.csv	Lab/Continuous
CASP8	CASP8	APOPTOSIS	INITIATOR CASPASE	30120_irnt	Lymphocyte count	ENSG00000064012	-9.08195	-0.0506356	1.06647e-19	1.29916e-17	Brain Nucleus accumbens basal ganglia	0.0917321	0.0576053	0.000580737	0.00200297	4	4	4	30120_irnt.gwas.imputed_v3.both_sexes.csv	Lab/Continuous
CASP8	CASP8	APOPTOSIS	INITIATOR CASPASE	30120_irnt	Lymphocyte count	ENSG00000064012	9.06908	0.0234866	1.20023e-19	1.45671e-17	Skin Sun Exposed Lower leg	0.426138	0.481337	5.09834e-88	3.03047e-86	17	17	17	30120_irnt.gwas.imputed_v3.both_sexes.csv	Lab/Continuous
CASP8	CASP8	APOPTOSIS	INITIATOR CASPASE	30120_irnt	Lymphocyte count	ENSG00000064012	-9.01753	-0.0354127	1.92378e-19	2.32629e-17	Pituitary	0.185282	0.260427	4.05819e-17	6.82584e-16	7	7	7	30120_irnt.gwas.imputed_v3.both_sexes.csv	Lab/Continuous
CASP8	CASP8	APOPTOSIS	INITIATOR CASPASE	30090_irnt	Platelet crit	ENSG00000064012	8.9905	0.0402207	2.46097e-19	2.96498e-17	Prostate	0.131963	0.0558856	0.000392899	0.00150197	14	14	14	30090_irnt.gwas.imputed_v3.both_sexes.csv	Lab/Continuous
CASP8	CASP8	APOPTOSIS	INITIATOR CASPASE	30120_irnt	Lymphocyte count	ENSG00000064012	-8.9801	-0.045725	2.70513e-19	3.24724e-17	Brain Hypothalamus	0.110089	0.0901615	6.93972e-05	0.000403203	8	8	8	30120_irnt.gwas.imputed_v3.both_sexes.csv	Lab/Continuous
CASP8	CASP8	APOPTOSIS	INITIATOR CASPASE	30090_irnt	Platelet crit	ENSG00000064012	-8.9781	-0.0455253	2.75478e-19	3.29481e-17	Brain Hippocampus	0.10107	0.101647	2.99759e-05	0.000189171	9	9	9	30090_irnt.gwas.imputed_v3.both_sexes.csv	Lab/Continuous
BCL2L11	BIM	APOPTOSIS	PROAPOPTOTIC BH3-ONLY	30210_irnt	Eosinophil percentage	ENSG00000153094	8.92966	0.13579	4.27335e-19	5.09257e-17	Colon Transverse	0.0136831	0.0624589	1.20263e-06	4.40944e-06	11	11	11	30210_irnt.gwas.imputed_v3.both_sexes.csv	Lab/Continuous
CASP8	CASP8	APOPTOSIS	INITIATOR CASPASE	30120_irnt	Lymphocyte count	ENSG00000064012	8.92191	0.0226163	4.58296e-19	5.44181e-17	Adipose Visceral Omentum	0.441622	0.465428	1.66543e-65	1.19174e-63	19	19	19	30120_irnt.gwas.imputed_v3.both_sexes.csv	Lab/Continuous
CASP8	CASP8	APOPTOSIS	INITIATOR CASPASE	30120_irnt	Lymphocyte count	ENSG00000064012	-8.9132	-0.0494323	4.95808e-19	5.86605e-17	Brain Amygdala	0.0928461	0.101104	0.000240614	0.00168037	8	8	8	30120_irnt.gwas.imputed_v3.both_sexes.csv	Lab/Continuous
CASP8	CASP8	APOPTOSIS	INITIATOR CASPASE	30120_irnt	Lymphocyte count	ENSG00000064012	8.89643	0.0277234	5.76712e-19	6.7988e-17	Adipose Subcutaneous	0.295891	0.436662	3.52412e-74	1.55433e-72	12	12	12	30120_irnt.gwas.imputed_v3.both_sexes.csv	Lab/Continuous
BCL2L1	BCLX	APOPTOSIS	PROSURVIVAL	30260_irnt	Mean reticulocyte volume	ENSG00000171552	8.8943	0.147588	5.87888e-19	6.90579e-17	Brain Frontal Cortex BA9	0.00945163	0.0395535	0.00832742	0.023463	3	3	3	30260_irnt.gwas.imputed_v3.both_sexes.csv	Lab/Continuous
BCL2L11	BIM	APOPTOSIS	PROAPOPTOTIC BH3-ONLY	30260_irnt	Mean reticulocyte volume	ENSG00000153094	8.87812	0.137528	6.80009e-19	7.95949e-17	Cells Cultured fibroblasts	0.0109027	0.0185259	0.00272175	0.00448865	17	17	17	30260_irnt.gwas.imputed_v3.both_sexes.csv	Lab/Continuous
BCL2L1	BCLX	APOPTOSIS	PROSURVIVAL	30090_irnt	Platelet crit	ENSG00000171552	-8.87404	-0.102021	7.05388e-19	8.22727e-17	Skin Sun Exposed Lower leg	0.0201994	0.0146309	0.00288273	0.00469124	11	11	11	30090_irnt.gwas.imputed_v3.both_sexes.csv	Lab/Continuous
CASP8	CASP8	APOPTOSIS	INITIATOR CASPASE	30120_irnt	Lymphocyte count	ENSG00000064012	8.87116	0.0252376	7.23903e-19	8.41339e-17	Skin Not Sun Exposed Suprapubic	0.350733	0.492566	6.82243e-78	4.55991e-76	18	18	18	30120_irnt.gwas.imputed_v3.both_sexes.csv	Lab/Continuous
CASP8	CASP8	APOPTOSIS	INITIATOR CASPASE	30120_irnt	Lymphocyte count	ENSG00000064012	8.8407	0.0427023	9.51214e-19	1.10163e-16	Kidney Cortex	0.119885	0.0792115	0.015859	0.087014	9	9	9	30120_irnt.gwas.imputed_v3.both_sexes.csv	Lab/Continuous
CASP8	CASP8	APOPTOSIS	INITIATOR CASPASE	30120_irnt	Lymphocyte count	ENSG00000064012	8.83494	0.0649693	1.00149e-18	1.15579e-16	Pancreas	0.0519179	0.287863	3.9011e-24	7.15936e-23	5	5	5	30120_irnt.gwas.imputed_v3.both_sexes.csv	Lab/Continuous
CASP8	CASP8	APOPTOSIS	INITIATOR CASPASE	30090_irnt	Platelet crit	ENSG00000064012	8.80015	0.0418901	1.36628e-18	1.57127e-16	Artery Coronary	0.118429	0.0826243	2.03795e-05	0.000103356	13	13	13	30090_irnt.gwas.imputed_v3.both_sexes.csv	Lab/Continuous
CASP8	CASP8	APOPTOSIS	INITIATOR CASPASE	30120_irnt	Lymphocyte count	ENSG00000064012	8.79874	0.0556564	1.38358e-18	1.58562e-16	Vagina	0.0704491	0.0846095	0.000466648	0.00311828	8	8	8	30120_irnt.gwas.imputed_v3.both_sexes.csv	Lab/Continuous
BCL2L11	BIM	APOPTOSIS	PROAPOPTOTIC BH3-ONLY	30210_irnt	Eosinophil percentage	ENSG00000153094	8.77554	0.126557	1.70088e-18	1.94249e-16	Brain Hippocampus	0.0141304	0.0597604	0.00155393	0.00637751	13	13	13	30210_irnt.gwas.imputed_v3.both_sexes.csv	Lab/Continuous
CASP8	CASP8	APOPTOSIS	INITIATOR CASPASE	30090_irnt	Platelet crit	ENSG00000064012	-8.74858	-0.02165	2.16047e-18	2.45883e-16	Brain Cerebellum	0.429233	0.410619	1.47837e-25	3.83118e-24	16	16	16	30090_irnt.gwas.imputed_v3.both_sexes.csv	Lab/Continuous
CASP8	CASP8	APOPTOSIS	INITIATOR CASPASE	30090_irnt	Platelet crit	ENSG00000064012	-8.7461	-0.0424621	2.2085e-18	2.50482e-16	Brain Hypothalamus	0.110089	0.0901615	6.93972e-05	0.000403203	8	8	8	30090_irnt.gwas.imputed_v3.both_sexes.csv	Lab/Continuous
CASP8	CASP8	APOPTOSIS	INITIATOR CASPASE	30120_irnt	Lymphocyte count	ENSG00000064012	8.70638	0.0323657	3.13738e-18	3.5461e-16	Adrenal Gland	0.205438	0.352658	1.3446e-23	4.48836e-22	11	11	11	30120_irnt.gwas.imputed_v3.both_sexes.csv	Lab/Continuous
CASP8	CASP8	APOPTOSIS	INITIATOR CASPASE	30090_irnt	Platelet crit	ENSG00000064012	-8.7013	-0.0459396	3.28109e-18	3.69583e-16	Brain Amygdala	0.0928461	0.101104	0.000240614	0.00168037	8	8	8	30090_irnt.gwas.imputed_v3.both_sexes.csv	Lab/Continuous
BCL2L11	BIM	APOPTOSIS	PROAPOPTOTIC BH3-ONLY	30010_irnt	Red blood cell (erythrocyte) count	ENSG00000153094	-8.70009	-0.210912	3.31618e-18	3.72261e-16	Brain Cortex	0.00315844	0.0200766	0.0427087	0.0868949	4	4	4	30010_irnt.gwas.imputed_v3.both_sexes.csv	Lab/Continuous
BCL2L11	BIM	APOPTOSIS	PROAPOPTOTIC BH3-ONLY	30050_irnt	Mean corpuscular haemoglobin	ENSG00000153094	8.69743	0.121823	3.39495e-18	3.79807e-16	Colon Transverse	0.0136831	0.0624589	1.20263e-06	4.40944e-06	11	11	11	30050_irnt.gwas.imputed_v3.both_sexes.csv	Lab/Continuous
CASP8	CASP8	APOPTOSIS	INITIATOR CASPASE	30120_irnt	Lymphocyte count	ENSG00000064012	8.66904	0.0403452	4.35765e-18	4.85856e-16	Muscle Skeletal	0.132092	0.160784	1.18925e-28	1.12605e-27	11	11	11	30120_irnt.gwas.imputed_v3.both_sexes.csv	Lab/Continuous
CASP8	CASP8	APOPTOSIS	INITIATOR CASPASE	30120_irnt	Lymphocyte count	ENSG00000064012	8.65112	0.023461	5.09966e-18	5.66665e-16	Spleen	0.389512	0.453805	2.21975e-31	1.10355e-29	13	13	13	30120_irnt.gwas.imputed_v3.both_sexes.csv	Lab/Continuous
BCL2L1	BCLX	APOPTOSIS	PROSURVIVAL	30080_irnt	Platelet count	ENSG00000171552	-8.64272	-0.205516	5.48914e-18	6.0789e-16	Skin Not Sun Exposed Suprapubic	0.00466803	0.0221922	0.00067877	0.001281	6	6	6	30080_irnt.gwas.imputed_v3.both_sexes.csv	Lab/Continuous
CASP8	CASP8	APOPTOSIS	INITIATOR CASPASE	30120_irnt	Lymphocyte count	ENSG00000064012	8.63945	0.0282999	5.64856e-18	6.23446e-16	Breast Mammary Tissue	0.26384	0.387843	6.60535e-44	3.0625e-42	8	8	8	30120_irnt.gwas.imputed_v3.both_sexes.csv	Lab/Continuous
MCL1	MCL1	APOPTOSIS	PROSURVIVAL	30210_irnt	Eosinophil percentage	ENSG00000143384	8.6347	0.201581	5.88788e-18	6.47686e-16	Esophagus Mucosa	0.00565399	0.0227952	0.000733368	0.00136119	13	13	13	30210_irnt.gwas.imputed_v3.both_sexes.csv	Lab/Continuous
MCL1	MCL1	APOPTOSIS	PROSURVIVAL	30200_irnt	Neutrophil percentage	ENSG00000143384	-8.61274	-0.056037	7.13366e-18	7.82111e-16	Whole Blood	0.070971	0.0538618	1.20741e-09	3.97121e-09	24	26	26	30200_irnt.gwas.imputed_v3.both_sexes.csv	Lab/Continuous
BCL2L1	BCLX	APOPTOSIS	PROSURVIVAL	30190_irnt	Monocyte percentage	ENSG00000171552	-8.5633	-0.138508	1.09681e-17	1.19851e-15	Brain Frontal Cortex BA9	0.00945163	0.0395535	0.00832742	0.023463	3	3	3	30190_irnt.gwas.imputed_v3.both_sexes.csv	Lab/Continuous
CASP8	CASP8	APOPTOSIS	INITIATOR CASPASE	30120_irnt	Lymphocyte count	ENSG00000064012	8.5387	0.023173	1.35746e-17	1.47842e-15	Lung	0.393518	0.470217	8.72537e-73	6.35438e-71	6	6	6	30120_irnt.gwas.imputed_v3.both_sexes.csv	Lab/Continuous
CASP8	CASP8	APOPTOSIS	INITIATOR CASPASE	30120_irnt	Lymphocyte count	ENSG00000064012	-8.52568	-0.0239192	1.51911e-17	1.64902e-15	Brain Cerebellar Hemisphere	0.364251	0.494007	2.19483e-27	1.24131e-25	10	10	10	30120_irnt.gwas.imputed_v3.both_sexes.csv	Lab/Continuous
BCL2L11	BIM	APOPTOSIS	PROAPOPTOTIC BH3-ONLY	30040_irnt	Mean corpuscular volume	ENSG00000153094	8.48158	0.165645	2.22149e-17	2.40352e-15	Esophagus Mucosa	0.00660386	0.0190151	0.00206195	0.00358465	5	5	5	30040_irnt.gwas.imputed_v3.both_sexes.csv	Lab/Continuous
CASP8	CASP8	APOPTOSIS	INITIATOR CASPASE	30120_irnt	Lymphocyte count	ENSG00000064012	8.41406	0.0244854	3.96047e-17	4.27094e-15	Whole Blood	0.355341	0.381761	8.78371e-72	3.11223e-70	27	27	27	30120_irnt.gwas.imputed_v3.both_sexes.csv	Lab/Continuous
CASP8	CASP8	APOPTOSIS	INITIATOR CASPASE	30120_irnt	Lymphocyte count	ENSG00000064012	8.38819	0.0440746	4.93697e-17	5.3066e-15	Ovary	0.102581	0.0999241	3.16099e-05	0.000195059	9	9	9	30120_irnt.gwas.imputed_v3.both_sexes.csv	Lab/Continuous
BCL2L11	BIM	APOPTOSIS	PROAPOPTOTIC BH3-ONLY	30010_irnt	Red blood cell (erythrocyte) count	ENSG00000153094	-8.3396	-0.140228	7.45445e-17	7.98646e-15	Esophagus Mucosa	0.00660386	0.0190151	0.00206195	0.00358465	5	5	5	30010_irnt.gwas.imputed_v3.both_sexes.csv	Lab/Continuous
BCL2L11	BIM	APOPTOSIS	PROAPOPTOTIC BH3-ONLY	30050_irnt	Mean corpuscular haemoglobin	ENSG00000153094	8.31675	0.178647	9.04103e-17	9.65483e-15	Heart Atrial Appendage	0.00522702	0.0180737	0.00943095	0.0171823	11	11	11	30050_irnt.gwas.imputed_v3.both_sexes.csv	Lab/Continuous
BOK	BOK	APOPTOSIS	PROAPOPTOTIC EFFECTOR	30110_irnt	Platelet distribution width	ENSG00000176720	8.2529	0.0667707	1.54594e-16	1.64555e-14	Lung	0.0443921	0.05827	2.90653e-08	1.01223e-07	15	15	15	30110_irnt.gwas.imputed_v3.both_sexes.csv	Lab/Continuous
BCL2L11	BIM	APOPTOSIS	PROAPOPTOTIC BH3-ONLY	30210_irnt	Eosinophil percentage	ENSG00000153094	8.24881	0.154196	1.59984e-16	1.69743e-14	Pituitary	0.00814679	0.0456985	0.000926492	0.00288803	11	11	11	30210_irnt.gwas.imputed_v3.both_sexes.csv	Lab/Continuous
CASP8	CASP8	APOPTOSIS	INITIATOR CASPASE	30080_irnt	Platelet count	ENSG00000064012	8.24058	0.0209458	1.71371e-16	1.8124e-14	Skin Sun Exposed Lower leg	0.426138	0.481337	5.09834e-88	3.03047e-86	17	17	17	30080_irnt.gwas.imputed_v3.both_sexes.csv	Lab/Continuous
BCL2L11	BIM	APOPTOSIS	PROAPOPTOTIC BH3-ONLY	30130_irnt	Monocyte count	ENSG00000153094	8.23432	0.137665	1.8058e-16	1.90367e-14	Adrenal Gland	0.00927358	0.0358844	0.00370406	0.00957624	9	9	9	30130_irnt.gwas.imputed_v3.both_sexes.csv	Lab/Continuous
BNIP3L	NIX	APOPTOSIS	PROAPOPTOTIC BH3-ONLY	30070_irnt	Red blood cell (erythrocyte) distribution width	ENSG00000104765	-8.21469	-0.33696	2.12719e-16	2.2282e-14	Lung	0.00178355	0.0109744	0.0174007	0.0281034	1	1	1	30070_irnt.gwas.imputed_v3.both_sexes.csv	Lab/Continuous
BNIP3L	NIX	APOPTOSIS	PROAPOPTOTIC BH3-ONLY	30070_irnt	Red blood cell (erythrocyte) distribution width	ENSG00000104765	-8.21469	-0.567369	2.12719e-16	2.2282e-14	Breast Mammary Tissue	0.000629084	0.0126812	0.0250277	0.0431022	1	1	1	30070_irnt.gwas.imputed_v3.both_sexes.csv	Lab/Continuous
BCL2L11	BIM	APOPTOSIS	PROAPOPTOTIC BH3-ONLY	30040_irnt	Mean corpuscular volume	ENSG00000153094	8.20107	0.177745	2.38266e-16	2.48787e-14	Heart Atrial Appendage	0.00522702	0.0180737	0.00943095	0.0171823	11	11	11	30040_irnt.gwas.imputed_v3.both_sexes.csv	Lab/Continuous
BCL2L11	BIM	APOPTOSIS	PROAPOPTOTIC BH3-ONLY	30260_irnt	Mean reticulocyte volume	ENSG00000153094	8.19916	0.233576	2.42079e-16	2.51969e-14	Brain Cortex	0.00315844	0.0200766	0.0427087	0.0868949	4	4	4	30260_irnt.gwas.imputed_v3.both_sexes.csv	Lab/Continuous
CASP8	CASP8	APOPTOSIS	INITIATOR CASPASE	30120_irnt	Lymphocyte count	ENSG00000064012	-8.1493	-0.0480973	3.66045e-16	3.79797e-14	Brain Caudate basal ganglia	0.0800749	0.0760329	9.96191e-05	0.000393167	19	19	19	30120_irnt.gwas.imputed_v3.both_sexes.csv	Lab/Continuous
CASP8	CASP8	APOPTOSIS	INITIATOR CASPASE	30090_irnt	Platelet crit	ENSG00000064012	8.14178	0.040433	3.89503e-16	4.02866e-14	Colon Sigmoid	0.110441	0.0593528	1.11431e-05	3.70222e-05	16	16	16	30090_irnt.gwas.imputed_v3.both_sexes.csv	Lab/Continuous
CASP8	CASP8	APOPTOSIS	INITIATOR CASPASE	30080_irnt	Platelet count	ENSG00000064012	8.10655	0.0214378	5.20758e-16	5.36936e-14	Spleen	0.389512	0.453805	2.21975e-31	1.10355e-29	13	13	13	30080_irnt.gwas.imputed_v3.both_sexes.csv	Lab/Continuous
CASP8	CASP8	APOPTOSIS	INITIATOR CASPASE	30120_irnt	Lymphocyte count	ENSG00000064012	-8.1027	-0.0207501	5.37543e-16	5.5251e-14	Brain Cerebellum	0.429233	0.410619	1.47837e-25	3.83118e-24	16	16	16	30120_irnt.gwas.imputed_v3.both_sexes.csv	Lab/Continuous
BCL2L11	BIM	APOPTOSIS	PROAPOPTOTIC BH3-ONLY	30040_irnt	Mean corpuscular volume	ENSG00000153094	8.10101	0.114686	5.45052e-16	5.58483e-14	Colon Transverse	0.0136831	0.0624589	1.20263e-06	4.40944e-06	11	11	11	30040_irnt.gwas.imputed_v3.both_sexes.csv	Lab/Continuous
BCL2L11	BIM	APOPTOSIS	PROAPOPTOTIC BH3-ONLY	30050_irnt	Mean corpuscular haemoglobin	ENSG00000153094	8.09376	0.086958	5.78492e-16	5.90906e-14	Stomach	0.0233016	0.0405746	0.000263033	0.000817902	28	28	28	30050_irnt.gwas.imputed_v3.both_sexes.csv	Lab/Continuous
CASP8	CASP8	APOPTOSIS	INITIATOR CASPASE	30120_irnt	Lymphocyte count	ENSG00000064012	8.08754	0.0279408	6.08825e-16	6.19964e-14	Small Intestine Terminal Ileum	0.233897	0.254056	1.33892e-12	2.95124e-11	8	8	8	30120_irnt.gwas.imputed_v3.both_sexes.csv	Lab/Continuous
CASP8	CASP8	APOPTOSIS	INITIATOR CASPASE	30080_irnt	Platelet count	ENSG00000064012	8.07625	0.0225701	6.67902e-16	6.78023e-14	Skin Not Sun Exposed Suprapubic	0.350733	0.492566	6.82243e-78	4.55991e-76	18	18	18	30080_irnt.gwas.imputed_v3.both_sexes.csv	Lab/Continuous
BCL2	BCL2	APOPTOSIS	PROSURVIVAL	30210_irnt	Eosinophil percentage	ENSG00000171791	8.07426	0.106283	6.78882e-16	6.8705e-14	Heart Left Ventricle	0.0177912	0.0842096	6.31224e-09	3.00576e-08	7	7	7	30210_irnt.gwas.imputed_v3.both_sexes.csv	Lab/Continuous
BCL2L11	BIM	APOPTOSIS	PROAPOPTOTIC BH3-ONLY	30190_irnt	Monocyte percentage	ENSG00000153094	8.07267	0.0647071	6.87801e-16	6.9394e-14	Prostate	0.0395725	0.0542852	0.000479031	0.00178776	6	6	6	30190_irnt.gwas.imputed_v3.both_sexes.csv	Lab/Continuous
MCL1	MCL1	APOPTOSIS	PROSURVIVAL	30130_irnt	Monocyte count	ENSG00000143384	8.05613	0.0457238	7.87507e-16	7.92107e-14	Testis	0.0852873	0.0709657	1.23717e-06	4.05668e-06	33	34	34	30130_irnt.gwas.imputed_v3.both_sexes.csv	Lab/Continuous
BCL2L11	BIM	APOPTOSIS	PROAPOPTOTIC BH3-ONLY	30120_irnt	Lymphocyte count	ENSG00000153094	-8.04793	-0.103445	8.42056e-16	8.44392e-14	Brain Frontal Cortex BA9	0.0161342	0.024917	0.0369506	0.0862731	9	9	9	30120_irnt.gwas.imputed_v3.both_sexes.csv	Lab/Continuous
BCL2L11	BIM	APOPTOSIS	PROAPOPTOTIC BH3-ONLY	30040_irnt	Mean corpuscular volume	ENSG00000153094	8.03034	0.0870246	9.72054e-16	9.71788e-14	Stomach	0.0233016	0.0405746	0.000263033	0.000817902	28	28	28	30040_irnt.gwas.imputed_v3.both_sexes.csv	Lab/Continuous
CASP8	CASP8	APOPTOSIS	INITIATOR CASPASE	30080_irnt	Platelet count	ENSG00000064012	8.01798	0.0225086	1.07501e-15	1.06822e-13	Whole Blood	0.355341	0.381761	8.78371e-72	3.11223e-70	27	27	27	30080_irnt.gwas.imputed_v3.both_sexes.csv	Lab/Continuous
CASP8	CASP8	APOPTOSIS	INITIATOR CASPASE	30090_irnt	Platelet crit	ENSG00000064012	8.01805	0.0403106	1.07435e-15	1.06822e-13	Artery Aorta	0.109456	0.0997663	2.05695e-10	8.81356e-10	15	15	15	30090_irnt.gwas.imputed_v3.both_sexes.csv	Lab/Continuous
BCL2L11	BIM	APOPTOSIS	PROAPOPTOTIC BH3-ONLY	30130_irnt	Monocyte count	ENSG00000153094	8.01349	0.0986175	1.11502e-15	1.10464e-13	Brain Frontal Cortex BA9	0.0161342	0.024917	0.0369506	0.0862731	9	9	9	30130_irnt.gwas.imputed_v3.both_sexes.csv	Lab/Continuous
BCL2L1	BCLX	APOPTOSIS	PROSURVIVAL	30040_irnt	Mean corpuscular volume	ENSG00000171552	-8.00522	-0.161583	1.19254e-15	1.17789e-13	Adrenal Gland	0.00606047	0.0182063	0.0395927	0.077942	3	3	3	30040_irnt.gwas.imputed_v3.both_sexes.csv	Lab/Continuous
BCL2L11	BIM	APOPTOSIS	PROAPOPTOTIC BH3-ONLY	30210_irnt	Eosinophil percentage	ENSG00000153094	7.99209	0.183005	1.32667e-15	1.30645e-13	Heart Atrial Appendage	0.00522702	0.0180737	0.00943095	0.0171823	11	11	11	30210_irnt.gwas.imputed_v3.both_sexes.csv	Lab/Continuous
CASP8	CASP8	APOPTOSIS	INITIATOR CASPASE	30080_irnt	Platelet count	ENSG00000064012	7.97962	0.0249755	1.46789e-15	1.4412e-13	Esophagus Mucosa	0.282425	0.294796	1.88609e-39	3.28206e-38	10	10	10	30080_irnt.gwas.imputed_v3.both_sexes.csv	Lab/Continuous
BIK	BIK	APOPTOSIS	PROAPOPTOTIC BH3-ONLY	30110_irnt	Platelet distribution width	ENSG00000100290	7.97477	0.0380564	1.52661e-15	1.4944e-13	Cells EBV-transformed lymphocytes	0.113412	0.164349	3.51176e-07	3.77748e-06	7	7	7	30110_irnt.gwas.imputed_v3.both_sexes.csv	Lab/Continuous
BNIP3L	NIX	APOPTOSIS	PROAPOPTOTIC BH3-ONLY	30050_irnt	Mean corpuscular haemoglobin	ENSG00000104765	7.97386	0.353694	1.53789e-15	1.50097e-13	Esophagus Mucosa	0.00149428	0.0523876	2.49078e-07	6.91541e-07	2	2	2	30050_irnt.gwas.imputed_v3.both_sexes.csv	Lab/Continuous
CASP8	CASP8	APOPTOSIS	INITIATOR CASPASE	30120_irnt	Lymphocyte count	ENSG00000064012	7.97039	0.0333764	1.58176e-15	1.53922e-13	Liver	0.160389	0.160718	1.9664e-09	2.40779e-08	11	11	11	30120_irnt.gwas.imputed_v3.both_sexes.csv	Lab/Continuous
CASP8	CASP8	APOPTOSIS	INITIATOR CASPASE	30120_irnt	Lymphocyte count	ENSG00000064012	7.96117	0.035035	1.70421e-15	1.65349e-13	Stomach	0.145429	0.279856	9.23297e-25	2.33016e-23	13	13	13	30120_irnt.gwas.imputed_v3.both_sexes.csv	Lab/Continuous
BOK	BOK	APOPTOSIS	PROAPOPTOTIC EFFECTOR	30110_irnt	Platelet distribution width	ENSG00000176720	7.95836	0.0731311	1.74332e-15	1.68646e-13	Prostate	0.0347246	0.130433	3.27301e-08	2.76027e-07	12	12	12	30110_irnt.gwas.imputed_v3.both_sexes.csv	Lab/Continuous
BCL2L11	BIM	APOPTOSIS	PROAPOPTOTIC BH3-ONLY	30040_irnt	Mean corpuscular volume	ENSG00000153094	7.95531	0.139679	1.78677e-15	1.71838e-13	Pituitary	0.00814679	0.0456985	0.000926492	0.00288803	11	11	11	30040_irnt.gwas.imputed_v3.both_sexes.csv	Lab/Continuous
BCL2L11	BIM	APOPTOSIS	PROAPOPTOTIC BH3-ONLY	30010_irnt	Red blood cell (erythrocyte) count	ENSG00000153094	-7.95535	-0.14744	1.78622e-15	1.71838e-13	Heart Atrial Appendage	0.00522702	0.0180737	0.00943095	0.0171823	11	11	11	30010_irnt.gwas.imputed_v3.both_sexes.csv	Lab/Continuous
CASP8	CASP8	APOPTOSIS	INITIATOR CASPASE	30080_irnt	Platelet count	ENSG00000064012	7.94952	0.0209872	1.87234e-15	1.79542e-13	Lung	0.393518	0.470217	8.72537e-73	6.35438e-71	6	6	6	30080_irnt.gwas.imputed_v3.both_sexes.csv	Lab/Continuous
CASP8	CASP8	APOPTOSIS	INITIATOR CASPASE	30120_irnt	Lymphocyte count	ENSG00000064012	7.9427	0.0363234	1.97821e-15	1.89144e-13	Minor Salivary Gland	0.134608	0.242234	3.72325e-10	7.48377e-09	14	14	14	30120_irnt.gwas.imputed_v3.both_sexes.csv	Lab/Continuous
CASP8	CASP8	APOPTOSIS	INITIATOR CASPASE	30080_irnt	Platelet count	ENSG00000064012	7.92591	0.0489986	2.26485e-15	2.15922e-13	Vagina	0.0704491	0.0846095	0.000466648	0.00311828	8	8	8	30080_irnt.gwas.imputed_v3.both_sexes.csv	Lab/Continuous
BCL2L1	BCLX	APOPTOSIS	PROSURVIVAL	30190_irnt	Monocyte percentage	ENSG00000171552	7.91812	0.0359906	2.41131e-15	2.29221e-13	Testis	0.127374	0.158806	1.05949e-13	6.54215e-13	3	3	3	30190_irnt.gwas.imputed_v3.both_sexes.csv	Lab/Continuous
BOK	BOK	APOPTOSIS	PROAPOPTOTIC EFFECTOR	30110_irnt	Platelet distribution width	ENSG00000176720	7.8874	0.029885	3.08535e-15	2.9245e-13	Heart Atrial Appendage	0.201583	0.240567	6.51491e-24	9.56695e-23	29	30	30	30110_irnt.gwas.imputed_v3.both_sexes.csv	Lab/Continuous
CASP8	CASP8	APOPTOSIS	INITIATOR CASPASE	30080_irnt	Platelet count	ENSG00000064012	7.87445	0.0238224	3.42239e-15	3.23465e-13	Adipose Subcutaneous	0.295891	0.436662	3.52412e-74	1.55433e-72	12	12	12	30080_irnt.gwas.imputed_v3.both_sexes.csv	Lab/Continuous
CASP8	CASP8	APOPTOSIS	INITIATOR CASPASE	30080_irnt	Platelet count	ENSG00000064012	7.87407	0.0562933	3.43292e-15	3.2353e-13	Pancreas	0.0519179	0.287863	3.9011e-24	7.15936e-23	5	5	5	30080_irnt.gwas.imputed_v3.both_sexes.csv	Lab/Continuous
BNIP3L	NIX	APOPTOSIS	PROAPOPTOTIC BH3-ONLY	30280_irnt	Immature reticulocyte fraction	ENSG00000104765	-7.85905	-0.353217	3.87063e-15	3.63739e-13	Esophagus Mucosa	0.00149428	0.0523876	2.49078e-07	6.91541e-07	2	2	2	30280_irnt.gwas.imputed_v3.both_sexes.csv	Lab/Continuous
CASP8	CASP8	APOPTOSIS	INITIATOR CASPASE	30120_irnt	Lymphocyte count	ENSG00000064012	7.85853	0.032067	3.88671e-15	3.6421e-13	Colon Transverse	0.168348	0.269838	8.07022e-27	1.63426e-25	16	16	16	30120_irnt.gwas.imputed_v3.both_sexes.csv	Lab/Continuous
CASP8	CASP8	APOPTOSIS	INITIATOR CASPASE	30080_irnt	Platelet count	ENSG00000064012	7.85509	0.0317129	3.99469e-15	3.73266e-13	Colon Transverse	0.168348	0.269838	8.07022e-27	1.63426e-25	16	16	16	30080_irnt.gwas.imputed_v3.both_sexes.csv	Lab/Continuous
CASP8	CASP8	APOPTOSIS	INITIATOR CASPASE	30080_irnt	Platelet count	ENSG00000064012	7.85233	0.0401339	4.08367e-15	3.80498e-13	Ovary	0.102581	0.0999241	3.16099e-05	0.000195059	9	9	9	30080_irnt.gwas.imputed_v3.both_sexes.csv	Lab/Continuous
CASP8	CASP8	APOPTOSIS	INITIATOR CASPASE	30080_irnt	Platelet count	ENSG00000064012	7.84885	0.0323304	4.19854e-15	3.90097e-13	Liver	0.160389	0.160718	1.9664e-09	2.40779e-08	11	11	11	30080_irnt.gwas.imputed_v3.both_sexes.csv	Lab/Continuous
CASP8	CASP8	APOPTOSIS	INITIATOR CASPASE	30080_irnt	Platelet count	ENSG00000064012	7.84342	0.0339153	4.38456e-15	4.06232e-13	Stomach	0.145429	0.279856	9.23297e-25	2.33016e-23	13	13	13	30080_irnt.gwas.imputed_v3.both_sexes.csv	Lab/Continuous
BOK	BOK	APOPTOSIS	PROAPOPTOTIC EFFECTOR	30110_irnt	Platelet distribution width	ENSG00000176720	7.83922	0.0446917	4.53352e-15	4.18854e-13	Colon Sigmoid	0.0898657	0.19978	5.04943e-17	5.49838e-16	21	21	21	30110_irnt.gwas.imputed_v3.both_sexes.csv	Lab/Continuous
BCL2L1	BCLX	APOPTOSIS	PROSURVIVAL	30270_irnt	Mean sphered cell volume	ENSG00000171552	-7.82214	-0.160803	5.19329e-15	4.78467e-13	Adrenal Gland	0.00606047	0.0182063	0.0395927	0.077942	3	3	3	30270_irnt.gwas.imputed_v3.both_sexes.csv	Lab/Continuous
CASP8	CASP8	APOPTOSIS	INITIATOR CASPASE	30080_irnt	Platelet count	ENSG00000064012	7.82137	0.0351369	5.22523e-15	4.80065e-13	Minor Salivary Gland	0.134608	0.242234	3.72325e-10	7.48377e-09	14	14	14	30080_irnt.gwas.imputed_v3.both_sexes.csv	Lab/Continuous
BCL2L11	BIM	APOPTOSIS	PROAPOPTOTIC BH3-ONLY	30190_irnt	Monocyte percentage	ENSG00000153094	7.81584	0.0212276	5.45959e-15	5.00199e-13	Brain Cerebellar Hemisphere	0.363597	0.366649	6.88975e-19	1.4637e-17	30	30	30	30190_irnt.gwas.imputed_v3.both_sexes.csv	Lab/Continuous
CASP8	CASP8	APOPTOSIS	INITIATOR CASPASE	30120_irnt	Lymphocyte count	ENSG00000064012	-7.81177	-0.0464823	5.639e-15	5.15201e-13	Brain Putamen basal ganglia	0.0787481	0.0779482	0.000226956	0.000932665	21	21	21	30120_irnt.gwas.imputed_v3.both_sexes.csv	Lab/Continuous
CASP8	CASP8	APOPTOSIS	INITIATOR CASPASE	30080_irnt	Platelet count	ENSG00000064012	7.80782	0.0339548	5.81861e-15	5.30138e-13	Testis	0.144341	0.204739	1.17459e-17	9.62351e-17	13	13	13	30080_irnt.gwas.imputed_v3.both_sexes.csv	Lab/Continuous
CASP8	CASP8	APOPTOSIS	INITIATOR CASPASE	30080_irnt	Platelet count	ENSG00000064012	7.807	0.0353319	5.85663e-15	5.32128e-13	Muscle Skeletal	0.132092	0.160784	1.18925e-28	1.12605e-27	11	11	11	30080_irnt.gwas.imputed_v3.both_sexes.csv	Lab/Continuous
CASP8	CASP8	APOPTOSIS	INITIATOR CASPASE	30120_irnt	Lymphocyte count	ENSG00000064012	7.80333	0.0344465	6.0294e-15	5.46317e-13	Testis	0.144341	0.204739	1.17459e-17	9.62351e-17	13	13	13	30120_irnt.gwas.imputed_v3.both_sexes.csv	Lab/Continuous
BCL2L11	BIM	APOPTOSIS	PROAPOPTOTIC BH3-ONLY	30190_irnt	Monocyte percentage	ENSG00000153094	7.79225	0.0243163	6.58288e-15	5.94828e-13	Brain Cerebellum	0.272349	0.376817	4.95149e-23	1.01999e-21	28	28	28	30190_irnt.gwas.imputed_v3.both_sexes.csv	Lab/Continuous
CASP8	CASP8	APOPTOSIS	INITIATOR CASPASE	30080_irnt	Platelet count	ENSG00000064012	7.79147	0.0197847	6.62333e-15	5.96843e-13	Cells Cultured fibroblasts	0.422835	0.525961	5.40218e-80	3.10586e-78	39	40	40	30080_irnt.gwas.imputed_v3.both_sexes.csv	Lab/Continuous
CASP8	CASP8	APOPTOSIS	INITIATOR CASPASE	30080_irnt	Platelet count	ENSG00000064012	7.78321	0.019525	7.07086e-15	6.3543e-13	Adipose Visceral Omentum	0.441622	0.465428	1.66543e-65	1.19174e-63	19	19	19	30080_irnt.gwas.imputed_v3.both_sexes.csv	Lab/Continuous
BCL2L1	BCLX	APOPTOSIS	PROSURVIVAL	30010_irnt	Red blood cell (erythrocyte) count	ENSG00000171552	7.78272	0.0311242	7.09828e-15	6.36157e-13	Testis	0.127374	0.158806	1.05949e-13	6.54215e-13	3	3	3	30010_irnt.gwas.imputed_v3.both_sexes.csv	Lab/Continuous
BCL2L11	BIM	APOPTOSIS	PROAPOPTOTIC BH3-ONLY	30050_irnt	Mean corpuscular haemoglobin	ENSG00000153094	7.7805	0.135302	7.22376e-15	6.45643e-13	Pituitary	0.00814679	0.0456985	0.000926492	0.00288803	11	11	11	30050_irnt.gwas.imputed_v3.both_sexes.csv	Lab/Continuous
CASP8	CASP8	APOPTOSIS	INITIATOR CASPASE	30180_irnt	Lymphocyte percentage	ENSG00000064012	7.7768	0.0200648	7.43798e-15	6.62988e-13	Cells Cultured fibroblasts	0.422835	0.525961	5.40218e-80	3.10586e-78	39	40	40	30180_irnt.gwas.imputed_v3.both_sexes.csv	Lab/Continuous
CASP8	CASP8	APOPTOSIS	INITIATOR CASPASE	30080_irnt	Platelet count	ENSG00000064012	7.76683	0.0280261	8.04746e-15	7.15376e-13	Adrenal Gland	0.205438	0.352658	1.3446e-23	4.48836e-22	11	11	11	30080_irnt.gwas.imputed_v3.both_sexes.csv	Lab/Continuous
BMF	BMF	APOPTOSIS	PROAPOPTOTIC BH3-ONLY	30190_irnt	Monocyte percentage	ENSG00000104081	-7.76098	-0.412829	8.42745e-15	7.47135e-13	Testis	0.000945308	0.0148254	0.0289227	0.0497894	4	4	4	30190_irnt.gwas.imputed_v3.both_sexes.csv	Lab/Continuous
BCL2L11	BIM	APOPTOSIS	PROAPOPTOTIC BH3-ONLY	30050_irnt	Mean corpuscular haemoglobin	ENSG00000153094	7.7463	0.0886613	9.46062e-15	8.36477e-13	Skin Sun Exposed Lower leg	0.0175468	0.0357067	2.86216e-06	6.48175e-06	6	6	6	30050_irnt.gwas.imputed_v3.both_sexes.csv	Lab/Continuous
BCL2L11	BIM	APOPTOSIS	PROAPOPTOTIC BH3-ONLY	30010_irnt	Red blood cell (erythrocyte) count	ENSG00000153094	-7.74141	-0.0913993	9.83224e-15	8.67003e-13	Colon Transverse	0.0136831	0.0624589	1.20263e-06	4.40944e-06	11	11	11	30010_irnt.gwas.imputed_v3.both_sexes.csv	Lab/Continuous
BCL2L11	BIM	APOPTOSIS	PROAPOPTOTIC BH3-ONLY	30210_irnt	Eosinophil percentage	ENSG00000153094	7.74064	0.0808619	9.89144e-15	8.69891e-13	Brain Nucleus accumbens basal ganglia	0.0275498	0.130122	1.33715e-07	9.20096e-07	15	15	15	30210_irnt.gwas.imputed_v3.both_sexes.csv	Lab/Continuous
CASP8	CASP8	APOPTOSIS	INITIATOR CASPASE	30180_irnt	Lymphocyte percentage	ENSG00000064012	7.73248	0.0222485	1.0547e-14	9.25074e-13	Whole Blood	0.355341	0.381761	8.78371e-72	3.11223e-70	27	27	27	30180_irnt.gwas.imputed_v3.both_sexes.csv	Lab/Continuous
CASP8	CASP8	APOPTOSIS	INITIATOR CASPASE	30080_irnt	Platelet count	ENSG00000064012	7.72568	0.0247109	1.11255e-14	9.73219e-13	Breast Mammary Tissue	0.26384	0.387843	6.60535e-44	3.0625e-42	8	8	8	30080_irnt.gwas.imputed_v3.both_sexes.csv	Lab/Continuous
CASP8	CASP8	APOPTOSIS	INITIATOR CASPASE	30180_irnt	Lymphocyte percentage	ENSG00000064012	7.71799	0.0371397	1.18174e-14	1.031e-12	Kidney Cortex	0.119885	0.0792115	0.015859	0.087014	9	9	9	30180_irnt.gwas.imputed_v3.both_sexes.csv	Lab/Continuous
BOK	BOK	APOPTOSIS	PROAPOPTOTIC EFFECTOR	30110_irnt	Platelet distribution width	ENSG00000176720	7.71677	0.088413	1.19316e-14	1.03821e-12	Nerve Tibial	0.0220606	0.0613667	7.00422e-09	1.84672e-08	4	4	4	30110_irnt.gwas.imputed_v3.both_sexes.csv	Lab/Continuous
BCL2L11	BIM	APOPTOSIS	PROAPOPTOTIC BH3-ONLY	30120_irnt	Lymphocyte count	ENSG00000153094	-7.69947	-0.0838007	1.36627e-14	1.1857e-12	Brain Caudate basal ganglia	0.0226222	0.0301907	0.0153954	0.0362049	11	11	11	30120_irnt.gwas.imputed_v3.both_sexes.csv	Lab/Continuous
BCL2L1	BCLX	APOPTOSIS	PROSURVIVAL	30080_irnt	Platelet count	ENSG00000171552	-7.67927	-0.0884509	1.6e-14	1.38488e-12	Adipose Subcutaneous	0.0203113	0.0336372	8.6253e-06	1.923e-05	3	3	3	30080_irnt.gwas.imputed_v3.both_sexes.csv	Lab/Continuous
BCL2L11	BIM	APOPTOSIS	PROAPOPTOTIC BH3-ONLY	30040_irnt	Mean corpuscular volume	ENSG00000153094	7.67755	0.117696	1.62164e-14	1.39993e-12	Nerve Tibial	0.0107425	0.0590286	1.37928e-08	3.55852e-08	15	15	15	30040_irnt.gwas.imputed_v3.both_sexes.csv	Lab/Continuous
CASP8	CASP8	APOPTOSIS	INITIATOR CASPASE	30180_irnt	Lymphocyte percentage	ENSG00000064012	7.66196	0.0287349	1.83117e-14	1.57667e-12	Heart Atrial Appendage	0.198017	0.124679	2.30567e-12	1.45951e-11	12	12	12	30180_irnt.gwas.imputed_v3.both_sexes.csv	Lab/Continuous
CASP8	CASP8	APOPTOSIS	INITIATOR CASPASE	30180_irnt	Lymphocyte percentage	ENSG00000064012	7.65103	0.029524	1.99378e-14	1.7122e-12	Heart Left Ventricle	0.18667	0.129421	3.08631e-13	2.26284e-12	11	11	11	30180_irnt.gwas.imputed_v3.both_sexes.csv	Lab/Continuous
BOK	BOK	APOPTOSIS	PROAPOPTOTIC EFFECTOR	30110_irnt	Platelet distribution width	ENSG00000176720	7.63944	0.125586	2.18162e-14	1.86864e-12	Colon Transverse	0.0107408	0.1008	4.61225e-10	2.53861e-09	4	4	4	30110_irnt.gwas.imputed_v3.both_sexes.csv	Lab/Continuous
CASP8	CASP8	APOPTOSIS	INITIATOR CASPASE	30200_irnt	Neutrophil percentage	ENSG00000064012	-7.63654	-0.0373051	2.23139e-14	1.9063e-12	Kidney Cortex	0.119885	0.0792115	0.015859	0.087014	9	9	9	30200_irnt.gwas.imputed_v3.both_sexes.csv	Lab/Continuous
MCL1	MCL1	APOPTOSIS	PROSURVIVAL	30210_irnt	Eosinophil percentage	ENSG00000143384	7.63199	0.127928	2.31165e-14	1.96975e-12	Cells Cultured fibroblasts	0.0111783	0.0515481	4.58684e-07	1.12229e-06	16	17	17	30210_irnt.gwas.imputed_v3.both_sexes.csv	Lab/Continuous
GSDMD	GSDMD	PYROPTOSIS	PYROPTOSIS	30070_irnt	Red blood cell (erythrocyte) distribution width	ENSG00000104518	7.62227	0.0363805	2.49248e-14	2.11835e-12	Spleen	0.125459	0.181319	2.05719e-11	1.65379e-10	10	10	10	30070_irnt.gwas.imputed_v3.both_sexes.csv	Lab/Continuous
CASP8	CASP8	APOPTOSIS	INITIATOR CASPASE	30200_irnt	Neutrophil percentage	ENSG00000064012	-7.61561	-0.0221014	2.62442e-14	2.22473e-12	Whole Blood	0.355341	0.381761	8.78371e-72	3.11223e-70	27	27	27	30200_irnt.gwas.imputed_v3.both_sexes.csv	Lab/Continuous
BAD	BAD	APOPTOSIS	PROAPOPTOTIC BH3-ONLY	30080_irnt	Platelet count	ENSG00000002330	-7.61116	-0.0995081	2.71646e-14	2.29684e-12	Heart Left Ventricle	0.0145402	0.0283686	0.000893257	0.0020568	9	9	9	30080_irnt.gwas.imputed_v3.both_sexes.csv	Lab/Continuous
BCL2L11	BIM	APOPTOSIS	PROAPOPTOTIC BH3-ONLY	30120_irnt	Lymphocyte count	ENSG00000153094	-7.58217	-0.107513	3.39813e-14	2.86585e-12	Brain Spinal cord cervical c-1	0.0130118	0.0410546	0.0228828	0.0692253	11	12	12	30120_irnt.gwas.imputed_v3.both_sexes.csv	Lab/Continuous
CASP8	CASP8	APOPTOSIS	INITIATOR CASPASE	30080_irnt	Platelet count	ENSG00000064012	7.56882	0.0286282	3.76621e-14	3.16814e-12	Heart Left Ventricle	0.18667	0.129421	3.08631e-13	2.26284e-12	11	11	11	30080_irnt.gwas.imputed_v3.both_sexes.csv	Lab/Continuous
CASP8	CASP8	APOPTOSIS	INITIATOR CASPASE	30080_irnt	Platelet count	ENSG00000064012	7.56425	0.0254874	3.90101e-14	3.27317e-12	Small Intestine Terminal Ileum	0.233897	0.254056	1.33892e-12	2.95124e-11	8	8	8	30080_irnt.gwas.imputed_v3.both_sexes.csv	Lab/Continuous
BCL2L11	BIM	APOPTOSIS	PROAPOPTOTIC BH3-ONLY	30210_irnt	Eosinophil percentage	ENSG00000153094	7.56273	0.0869926	3.94699e-14	3.30332e-12	Brain Caudate basal ganglia	0.0226222	0.0301907	0.0153954	0.0362049	11	11	11	30210_irnt.gwas.imputed_v3.both_sexes.csv	Lab/Continuous
BCL2L11	BIM	APOPTOSIS	PROAPOPTOTIC BH3-ONLY	30050_irnt	Mean corpuscular haemoglobin	ENSG00000153094	7.5599	0.11472	4.03395e-14	3.36753e-12	Nerve Tibial	0.0107425	0.0590286	1.37928e-08	3.55852e-08	15	15	15	30050_irnt.gwas.imputed_v3.both_sexes.csv	Lab/Continuous
BCL2L11	BIM	APOPTOSIS	PROAPOPTOTIC BH3-ONLY	30010_irnt	Red blood cell (erythrocyte) count	ENSG00000153094	-7.55194	-0.0751157	4.28831e-14	3.5708e-12	Skin Sun Exposed Lower leg	0.0175468	0.0357067	2.86216e-06	6.48175e-06	6	6	6	30010_irnt.gwas.imputed_v3.both_sexes.csv	Lab/Continuous
BOK	BOK	APOPTOSIS	PROAPOPTOTIC EFFECTOR	30110_irnt	Platelet distribution width	ENSG00000176720	7.55132	0.0798171	4.30854e-14	3.57859e-12	Pituitary	0.0259746	0.0221874	0.0218014	0.0478887	9	9	9	30110_irnt.gwas.imputed_v3.both_sexes.csv	Lab/Continuous
BCL2L11	BIM	APOPTOSIS	PROAPOPTOTIC BH3-ONLY	30040_irnt	Mean corpuscular volume	ENSG00000153094	7.54275	0.0864805	4.60178e-14	3.81252e-12	Skin Sun Exposed Lower leg	0.0175468	0.0357067	2.86216e-06	6.48175e-06	6	6	6	30040_irnt.gwas.imputed_v3.both_sexes.csv	Lab/Continuous
BOK	BOK	APOPTOSIS	PROAPOPTOTIC EFFECTOR	30110_irnt	Platelet distribution width	ENSG00000176720	7.52641	0.141383	5.21557e-14	4.31019e-12	Ovary	0.00813434	0.0746501	0.000353587	0.00167381	3	3	3	30110_irnt.gwas.imputed_v3.both_sexes.csv	Lab/Continuous
BOK	BOK	APOPTOSIS	PROAPOPTOTIC EFFECTOR	30110_irnt	Platelet distribution width	ENSG00000176720	7.51954	0.0694124	5.49709e-14	4.53145e-12	Muscle Skeletal	0.0344192	0.0373197	2.30723e-07	6.37553e-07	16	16	16	30110_irnt.gwas.imputed_v3.both_sexes.csv	Lab/Continuous
BID	BID	APOPTOSIS	PROAPOPTOTIC BH3-ONLY	30140_irnt	Neutrophil count	ENSG00000015475	7.51714	0.0725709	5.59859e-14	4.60358e-12	Lung	0.0323532	0.0273869	0.000161632	0.000359181	25	25	25	30140_irnt.gwas.imputed_v3.both_sexes.csv	Lab/Continuous
BAD	BAD	APOPTOSIS	PROAPOPTOTIC BH3-ONLY	30080_irnt	Platelet count	ENSG00000002330	-7.51672	-1.01082	5.61688e-14	4.6071e-12	Brain Cortex	0.000142584	0.0245255	0.0249352	0.0538485	3	3	3	30080_irnt.gwas.imputed_v3.both_sexes.csv	Lab/Continuous
BCL2L1	BCLX	APOPTOSIS	PROSURVIVAL	30130_irnt	Monocyte count	ENSG00000171552	-7.49675	-0.121407	6.54199e-14	5.35255e-12	Brain Frontal Cortex BA9	0.00945163	0.0395535	0.00832742	0.023463	3	3	3	30130_irnt.gwas.imputed_v3.both_sexes.csv	Lab/Continuous
BAD	BAD	APOPTOSIS	PROAPOPTOTIC BH3-ONLY	30080_irnt	Platelet count	ENSG00000002330	-7.49636	-0.0775446	6.56121e-14	5.35496e-12	Heart Atrial Appendage	0.0240585	0.0364096	0.000213947	0.000528052	4	4	4	30080_irnt.gwas.imputed_v3.both_sexes.csv	Lab/Continuous
CASP8	CASP8	APOPTOSIS	INITIATOR CASPASE	30080_irnt	Platelet count	ENSG00000064012	7.482	0.0274996	7.32017e-14	5.95959e-12	Heart Atrial Appendage	0.198017	0.124679	2.30567e-12	1.45951e-11	12	12	12	30080_irnt.gwas.imputed_v3.both_sexes.csv	Lab/Continuous
BCL2L11	BIM	APOPTOSIS	PROAPOPTOTIC BH3-ONLY	30260_irnt	Mean reticulocyte volume	ENSG00000153094	7.47585	0.164535	7.67077e-14	6.22558e-12	Heart Atrial Appendage	0.00522702	0.0180737	0.00943095	0.0171823	11	11	11	30260_irnt.gwas.imputed_v3.both_sexes.csv	Lab/Continuous
CASP8	CASP8	APOPTOSIS	INITIATOR CASPASE	30180_irnt	Lymphocyte percentage	ENSG00000064012	7.47561	0.0193211	7.68473e-14	6.22558e-12	Skin Sun Exposed Lower leg	0.426138	0.481337	5.09834e-88	3.03047e-86	17	17	17	30180_irnt.gwas.imputed_v3.both_sexes.csv	Lab/Continuous
BCL2L1	BCLX	APOPTOSIS	PROSURVIVAL	30010_irnt	Red blood cell (erythrocyte) count	ENSG00000171552	-7.47106	-0.105431	7.95514e-14	6.4288e-12	Brain Frontal Cortex BA9	0.00945163	0.0395535	0.00832742	0.023463	3	3	3	30010_irnt.gwas.imputed_v3.both_sexes.csv	Lab/Continuous
BCL2L11	BIM	APOPTOSIS	PROAPOPTOTIC BH3-ONLY	30260_irnt	Mean reticulocyte volume	ENSG00000153094	7.43443	0.132729	1.0502e-13	8.46623e-12	Pituitary	0.00814679	0.0456985	0.000926492	0.00288803	11	11	11	30260_irnt.gwas.imputed_v3.both_sexes.csv	Lab/Continuous
BCL2L11	BIM	APOPTOSIS	PROAPOPTOTIC BH3-ONLY	30130_irnt	Monocyte count	ENSG00000153094	7.43277	0.0692533	1.06348e-13	8.55229e-12	Brain Nucleus accumbens basal ganglia	0.0275498	0.130122	1.33715e-07	9.20096e-07	15	15	15	30130_irnt.gwas.imputed_v3.both_sexes.csv	Lab/Continuous
BCL2L11	BIM	APOPTOSIS	PROAPOPTOTIC BH3-ONLY	30190_irnt	Monocyte percentage	ENSG00000153094	7.42889	0.162874	1.09513e-13	8.78539e-12	Esophagus Gastroesophageal Junction	0.00522264	0.0182916	0.0139379	0.0255975	4	4	4	30190_irnt.gwas.imputed_v3.both_sexes.csv	Lab/Continuous
BCL2L1	BCLX	APOPTOSIS	PROSURVIVAL	30080_irnt	Platelet count	ENSG00000171552	-7.42648	-0.0854912	1.11523e-13	8.92484e-12	Skin Sun Exposed Lower leg	0.0201994	0.0146309	0.00288273	0.00469124	11	11	11	30080_irnt.gwas.imputed_v3.both_sexes.csv	Lab/Continuous
CASP8	CASP8	APOPTOSIS	INITIATOR CASPASE	30180_irnt	Lymphocyte percentage	ENSG00000064012	7.41958	0.0210268	1.17496e-13	9.38003e-12	Skin Not Sun Exposed Suprapubic	0.350733	0.492566	6.82243e-78	4.55991e-76	18	18	18	30180_irnt.gwas.imputed_v3.both_sexes.csv	Lab/Continuous
BCL2L11	BIM	APOPTOSIS	PROAPOPTOTIC BH3-ONLY	30130_irnt	Monocyte count	ENSG00000153094	7.41902	0.051391	1.17991e-13	9.39672e-12	Ovary	0.0526586	0.0348272	0.0157435	0.0446485	10	10	10	30130_irnt.gwas.imputed_v3.both_sexes.csv	Lab/Continuous
BCL2L11	BIM	APOPTOSIS	PROAPOPTOTIC BH3-ONLY	30180_irnt	Lymphocyte percentage	ENSG00000153094	-7.40811	-0.144763	1.28111e-13	1.0178e-11	Esophagus Mucosa	0.00660386	0.0190151	0.00206195	0.00358465	5	5	5	30180_irnt.gwas.imputed_v3.both_sexes.csv	Lab/Continuous
CASP8	CASP8	APOPTOSIS	INITIATOR CASPASE	30080_irnt	Platelet count	ENSG00000064012	7.40262	0.0337618	1.33523e-13	1.05824e-11	Prostate	0.131963	0.0558856	0.000392899	0.00150197	14	14	14	30080_irnt.gwas.imputed_v3.both_sexes.csv	Lab/Continuous
BCL2L1	BCLX	APOPTOSIS	PROSURVIVAL	30090_irnt	Platelet crit	ENSG00000171552	-7.39048	-0.0838888	1.46301e-13	1.15673e-11	Adipose Subcutaneous	0.0203113	0.0336372	8.6253e-06	1.923e-05	3	3	3	30090_irnt.gwas.imputed_v3.both_sexes.csv	Lab/Continuous
CASP8	CASP8	APOPTOSIS	INITIATOR CASPASE	30090_irnt	Platelet crit	ENSG00000064012	7.37256	0.0381769	1.67384e-13	1.32025e-11	Esophagus Muscularis	0.104612	0.111662	1.36059e-13	6.28914e-13	12	12	12	30090_irnt.gwas.imputed_v3.both_sexes.csv	Lab/Continuous
CASP8	CASP8	APOPTOSIS	INITIATOR CASPASE	30200_irnt	Neutrophil percentage	ENSG00000064012	-7.36184	-0.0192184	1.81392e-13	1.42732e-11	Cells Cultured fibroblasts	0.422835	0.525961	5.40218e-80	3.10586e-78	39	40	40	30200_irnt.gwas.imputed_v3.both_sexes.csv	Lab/Continuous
CASP8	CASP8	APOPTOSIS	INITIATOR CASPASE	30180_irnt	Lymphocyte percentage	ENSG00000064012	7.35583	0.0186148	1.89738e-13	1.48942e-11	Adipose Visceral Omentum	0.441622	0.465428	1.66543e-65	1.19174e-63	19	19	19	30180_irnt.gwas.imputed_v3.both_sexes.csv	Lab/Continuous
CASP8	CASP8	APOPTOSIS	INITIATOR CASPASE	30090_irnt	Platelet crit	ENSG00000064012	7.35347	0.0344287	1.93121e-13	1.51236e-11	Artery Tibial	0.125802	0.0994222	6.02196e-15	2.56408e-14	27	27	27	30090_irnt.gwas.imputed_v3.both_sexes.csv	Lab/Continuous
CASP8	CASP8	APOPTOSIS	INITIATOR CASPASE	30180_irnt	Lymphocyte percentage	ENSG00000064012	7.34879	0.0337861	2.00011e-13	1.5626e-11	Muscle Skeletal	0.132092	0.160784	1.18925e-28	1.12605e-27	11	11	11	30180_irnt.gwas.imputed_v3.both_sexes.csv	Lab/Continuous
BCL2L11	BIM	APOPTOSIS	PROAPOPTOTIC BH3-ONLY	30190_irnt	Monocyte percentage	ENSG00000153094	7.32806	0.0638743	2.3351e-13	1.81999e-11	Thyroid	0.0347483	0.0218292	0.000382958	0.000680913	11	11	11	30190_irnt.gwas.imputed_v3.both_sexes.csv	Lab/Continuous
CASP8	CASP8	APOPTOSIS	INITIATOR CASPASE	30080_irnt	Platelet count	ENSG00000064012	7.32456	0.034682	2.39678e-13	1.86365e-11	Kidney Cortex	0.119885	0.0792115	0.015859	0.087014	9	9	9	30080_irnt.gwas.imputed_v3.both_sexes.csv	Lab/Continuous
BCL2L1	BCLX	APOPTOSIS	PROSURVIVAL	30130_irnt	Monocyte count	ENSG00000171552	7.32337	0.0332721	2.41814e-13	1.87583e-11	Testis	0.127374	0.158806	1.05949e-13	6.54215e-13	3	3	3	30130_irnt.gwas.imputed_v3.both_sexes.csv	Lab/Continuous
CASP8	CASP8	APOPTOSIS	INITIATOR CASPASE	30180_irnt	Lymphocyte percentage	ENSG00000064012	7.32172	0.0232007	2.44808e-13	1.89458e-11	Esophagus Mucosa	0.282425	0.294796	1.88609e-39	3.28206e-38	10	10	10	30180_irnt.gwas.imputed_v3.both_sexes.csv	Lab/Continuous
BCL2L11	BIM	APOPTOSIS	PROAPOPTOTIC BH3-ONLY	30010_irnt	Red blood cell (erythrocyte) count	ENSG00000153094	-7.31452	-0.109692	2.5831e-13	1.99439e-11	Pituitary	0.00814679	0.0456985	0.000926492	0.00288803	11	11	11	30010_irnt.gwas.imputed_v3.both_sexes.csv	Lab/Continuous
BOK	BOK	APOPTOSIS	PROAPOPTOTIC EFFECTOR	30110_irnt	Platelet distribution width	ENSG00000176720	7.31383	0.069797	2.59638e-13	1.99994e-11	Artery Tibial	0.0321258	0.051551	2.89395e-08	7.71012e-08	14	14	14	30110_irnt.gwas.imputed_v3.both_sexes.csv	Lab/Continuous
CASP8	CASP8	APOPTOSIS	INITIATOR CASPASE	30180_irnt	Lymphocyte percentage	ENSG00000064012	7.30394	0.0196943	2.79454e-13	2.14756e-11	Spleen	0.389512	0.453805	2.21975e-31	1.10355e-29	13	13	13	30180_irnt.gwas.imputed_v3.both_sexes.csv	Lab/Continuous
CASP8	CASP8	APOPTOSIS	INITIATOR CASPASE	30180_irnt	Lymphocyte percentage	ENSG00000064012	7.30341	0.0531482	2.80567e-13	2.14791e-11	Pancreas	0.0519179	0.287863	3.9011e-24	7.15936e-23	5	5	5	30180_irnt.gwas.imputed_v3.both_sexes.csv	Lab/Continuous
CASP8	CASP8	APOPTOSIS	INITIATOR CASPASE	30180_irnt	Lymphocyte percentage	ENSG00000064012	7.30329	0.022498	2.80806e-13	2.14791e-11	Adipose Subcutaneous	0.295891	0.436662	3.52412e-74	1.55433e-72	12	12	12	30180_irnt.gwas.imputed_v3.both_sexes.csv	Lab/Continuous
BCL2L11	BIM	APOPTOSIS	PROAPOPTOTIC BH3-ONLY	30120_irnt	Lymphocyte count	ENSG00000153094	-7.30265	-0.0720385	2.82149e-13	2.15317e-11	Brain Nucleus accumbens basal ganglia	0.0275498	0.130122	1.33715e-07	9.20096e-07	15	15	15	30120_irnt.gwas.imputed_v3.both_sexes.csv	Lab/Continuous
BCL2L11	BIM	APOPTOSIS	PROAPOPTOTIC BH3-ONLY	30010_irnt	Red blood cell (erythrocyte) count	ENSG00000153094	-7.30127	-0.128009	2.85062e-13	2.17037e-11	Adipose Subcutaneous	0.00566064	0.015445	0.0026929	0.00446184	12	12	12	30010_irnt.gwas.imputed_v3.both_sexes.csv	Lab/Continuous
CASP8	CASP8	APOPTOSIS	INITIATOR CASPASE	30080_irnt	Platelet count	ENSG00000064012	-7.29851	-0.022276	2.9098e-13	2.2103e-11	Brain Cortex	0.292621	0.395494	5.72913e-24	2.02157e-22	8	8	8	30080_irnt.gwas.imputed_v3.both_sexes.csv	Lab/Continuous
CASP8	CASP8	APOPTOSIS	INITIATOR CASPASE	30180_irnt	Lymphocyte percentage	ENSG00000064012	7.29694	0.0455835	2.94375e-13	2.23094e-11	Vagina	0.0704491	0.0846095	0.000466648	0.00311828	8	8	8	30180_irnt.gwas.imputed_v3.both_sexes.csv	Lab/Continuous
CASP8	CASP8	APOPTOSIS	INITIATOR CASPASE	30080_irnt	Platelet count	ENSG00000064012	7.29547	0.0354887	2.97613e-13	2.2503e-11	Artery Coronary	0.118429	0.0826243	2.03795e-05	0.000103356	13	13	13	30080_irnt.gwas.imputed_v3.both_sexes.csv	Lab/Continuous
BCL2L11	BIM	APOPTOSIS	PROAPOPTOTIC BH3-ONLY	30040_irnt	Mean corpuscular volume	ENSG00000153094	7.29136	0.098999	3.0684e-13	2.30945e-11	Brain Hippocampus	0.0141304	0.0597604	0.00155393	0.00637751	13	13	13	30040_irnt.gwas.imputed_v3.both_sexes.csv	Lab/Continuous
CASP8	CASP8	APOPTOSIS	INITIATOR CASPASE	30180_irnt	Lymphocyte percentage	ENSG00000064012	-7.29145	-0.02238	3.06632e-13	2.30945e-11	Brain Frontal Cortex BA9	0.299394	0.483564	1.29832e-26	1.18807e-24	7	7	7	30180_irnt.gwas.imputed_v3.both_sexes.csv	Lab/Continuous
CASP8	CASP8	APOPTOSIS	INITIATOR CASPASE	30080_irnt	Platelet count	ENSG00000064012	-7.29069	-0.0220047	3.0837e-13	2.31566e-11	Brain Frontal Cortex BA9	0.299394	0.483564	1.29832e-26	1.18807e-24	7	7	7	30080_irnt.gwas.imputed_v3.both_sexes.csv	Lab/Continuous
CASP8	CASP8	APOPTOSIS	INITIATOR CASPASE	30200_irnt	Neutrophil percentage	ENSG00000064012	-7.2843	-0.0186607	3.23355e-13	2.41958e-11	Adipose Visceral Omentum	0.441622	0.465428	1.66543e-65	1.19174e-63	19	19	19	30200_irnt.gwas.imputed_v3.both_sexes.csv	Lab/Continuous
CASP8	CASP8	APOPTOSIS	INITIATOR CASPASE	30180_irnt	Lymphocyte percentage	ENSG00000064012	7.28416	0.0267813	3.2368e-13	2.41958e-11	Adrenal Gland	0.205438	0.352658	1.3446e-23	4.48836e-22	11	11	11	30180_irnt.gwas.imputed_v3.both_sexes.csv	Lab/Continuous
BCL2L11	BIM	APOPTOSIS	PROAPOPTOTIC BH3-ONLY	30210_irnt	Eosinophil percentage	ENSG00000153094	7.27807	0.137857	3.38634e-13	2.52562e-11	Lung	0.00769121	0.0193636	0.00154749	0.00296548	7	7	7	30210_irnt.gwas.imputed_v3.both_sexes.csv	Lab/Continuous
CASP8	CASP8	APOPTOSIS	INITIATOR CASPASE	30200_irnt	Neutrophil percentage	ENSG00000064012	-7.2726	-0.027557	3.52632e-13	2.62407e-11	Heart Atrial Appendage	0.198017	0.124679	2.30567e-12	1.45951e-11	12	12	12	30200_irnt.gwas.imputed_v3.both_sexes.csv	Lab/Continuous
BNIP3L	NIX	APOPTOSIS	PROAPOPTOTIC BH3-ONLY	30280_irnt	Immature reticulocyte fraction	ENSG00000104765	-7.26513	-0.184095	3.72683e-13	2.76702e-11	Nerve Tibial	0.00484491	0.0236433	0.000371667	0.000644135	6	6	6	30280_irnt.gwas.imputed_v3.both_sexes.csv	Lab/Continuous
MCL1	MCL1	APOPTOSIS	PROSURVIVAL	30120_irnt	Lymphocyte count	ENSG00000143384	7.25929	0.122782	3.8912e-13	2.88256e-11	Cells Cultured fibroblasts	0.0111783	0.0515481	4.58684e-07	1.12229e-06	16	17	17	30120_irnt.gwas.imputed_v3.both_sexes.csv	Lab/Continuous
CASP8	CASP8	APOPTOSIS	INITIATOR CASPASE	30200_irnt	Neutrophil percentage	ENSG00000064012	-7.25576	-0.0282871	3.9942e-13	2.94559e-11	Heart Left Ventricle	0.18667	0.129421	3.08631e-13	2.26284e-12	11	11	11	30200_irnt.gwas.imputed_v3.both_sexes.csv	Lab/Continuous
MCL1	MCL1	APOPTOSIS	PROSURVIVAL	30210_irnt	Eosinophil percentage	ENSG00000143384	7.25598	0.083508	3.98757e-13	2.94559e-11	Heart Left Ventricle	0.0219761	0.039523	8.40555e-05	0.000232342	12	13	13	30210_irnt.gwas.imputed_v3.both_sexes.csv	Lab/Continuous
CASP8	CASP8	APOPTOSIS	INITIATOR CASPASE	30180_irnt	Lymphocyte percentage	ENSG00000064012	-7.25424	-0.0225279	4.03938e-13	2.97224e-11	Brain Cortex	0.292621	0.395494	5.72913e-24	2.02157e-22	8	8	8	30180_irnt.gwas.imputed_v3.both_sexes.csv	Lab/Continuous
CASP8	CASP8	APOPTOSIS	INITIATOR CASPASE	30090_irnt	Platelet crit	ENSG00000064012	-7.24522	-0.0269373	4.31741e-13	3.16973e-11	Pituitary	0.185282	0.260427	4.05819e-17	6.82584e-16	7	7	7	30090_irnt.gwas.imputed_v3.both_sexes.csv	Lab/Continuous
CASP8	CASP8	APOPTOSIS	INITIATOR CASPASE	30180_irnt	Lymphocyte percentage	ENSG00000064012	7.23788	0.0235491	4.55756e-13	3.33859e-11	Breast Mammary Tissue	0.26384	0.387843	6.60535e-44	3.0625e-42	8	8	8	30180_irnt.gwas.imputed_v3.both_sexes.csv	Lab/Continuous
BCL2L11	BIM	APOPTOSIS	PROAPOPTOTIC BH3-ONLY	30120_irnt	Lymphocyte count	ENSG00000153094	-7.22975	-0.0990815	4.83902e-13	3.53689e-11	Brain Hippocampus	0.0141304	0.0597604	0.00155393	0.00637751	13	13	13	30120_irnt.gwas.imputed_v3.both_sexes.csv	Lab/Continuous
BCL2L11	BIM	APOPTOSIS	PROAPOPTOTIC BH3-ONLY	30180_irnt	Lymphocyte percentage	ENSG00000153094	-7.22684	-0.204355	4.94351e-13	3.60525e-11	Brain Cortex	0.00315844	0.0200766	0.0427087	0.0868949	4	4	4	30180_irnt.gwas.imputed_v3.both_sexes.csv	Lab/Continuous
BNIP3L	NIX	APOPTOSIS	PROAPOPTOTIC BH3-ONLY	30050_irnt	Mean corpuscular haemoglobin	ENSG00000104765	7.19548	0.365866	6.22399e-13	4.52906e-11	Testis	0.00109393	0.0138267	0.0349325	0.0590252	1	1	1	30050_irnt.gwas.imputed_v3.both_sexes.csv	Lab/Continuous
CASP8	CASP8	APOPTOSIS	INITIATOR CASPASE	30180_irnt	Lymphocyte percentage	ENSG00000064012	7.19031	0.0193019	6.46433e-13	4.69356e-11	Lung	0.393518	0.470217	8.72537e-73	6.35438e-71	6	6	6	30180_irnt.gwas.imputed_v3.both_sexes.csv	Lab/Continuous
CASP8	CASP8	APOPTOSIS	INITIATOR CASPASE	30200_irnt	Neutrophil percentage	ENSG00000064012	-7.16023	-0.0187667	8.05438e-13	5.83517e-11	Skin Sun Exposed Lower leg	0.426138	0.481337	5.09834e-88	3.03047e-86	17	17	17	30200_irnt.gwas.imputed_v3.both_sexes.csv	Lab/Continuous
BCL2	BCL2	APOPTOSIS	PROSURVIVAL	30120_irnt	Lymphocyte count	ENSG00000171791	7.15739	0.162841	8.22269e-13	5.93097e-11	Brain Hypothalamus	0.00447386	0.0616444	0.00109618	0.00466278	1	1	1	30120_irnt.gwas.imputed_v3.both_sexes.csv	Lab/Continuous
BCL2	BCL2	APOPTOSIS	PROSURVIVAL	30120_irnt	Lymphocyte count	ENSG00000171791	7.15739	0.33836	8.22269e-13	5.93097e-11	Brain Putamen basal ganglia	0.00103622	0.0667106	0.000672253	0.00248915	1	1	1	30120_irnt.gwas.imputed_v3.both_sexes.csv	Lab/Continuous
CASP8	CASP8	APOPTOSIS	INITIATOR CASPASE	30200_irnt	Neutrophil percentage	ENSG00000064012	-7.15354	-0.0205629	8.45683e-13	6.08651e-11	Skin Not Sun Exposed Suprapubic	0.350733	0.492566	6.82243e-78	4.55991e-76	18	18	18	30200_irnt.gwas.imputed_v3.both_sexes.csv	Lab/Continuous
BCL2L11	BIM	APOPTOSIS	PROAPOPTOTIC BH3-ONLY	30210_irnt	Eosinophil percentage	ENSG00000153094	7.15159	0.482592	8.578e-13	6.16024e-11	Skin Not Sun Exposed Suprapubic	0.000554523	0.0276813	0.000144472	0.000298062	2	2	2	30210_irnt.gwas.imputed_v3.both_sexes.csv	Lab/Continuous
MCL1	MCL1	APOPTOSIS	PROSURVIVAL	30120_irnt	Lymphocyte count	ENSG00000143384	7.14528	0.0463227	8.98097e-13	6.43558e-11	Whole Blood	0.070971	0.0538618	1.20741e-09	3.97121e-09	24	26	26	30120_irnt.gwas.imputed_v3.both_sexes.csv	Lab/Continuous
CASP8	CASP8	APOPTOSIS	INITIATOR CASPASE	30180_irnt	Lymphocyte percentage	ENSG00000064012	7.14227	0.0371476	9.18021e-13	6.56405e-11	Ovary	0.102581	0.0999241	3.16099e-05	0.000195059	9	9	9	30180_irnt.gwas.imputed_v3.both_sexes.csv	Lab/Continuous
CASP8	CASP8	APOPTOSIS	INITIATOR CASPASE	30180_irnt	Lymphocyte percentage	ENSG00000064012	-7.12609	-0.0257429	1.0326e-12	7.36732e-11	Brain Anterior cingulate cortex BA24	0.21543	0.365204	5.3114e-16	2.00988e-14	8	8	8	30180_irnt.gwas.imputed_v3.both_sexes.csv	Lab/Continuous
BCL2L11	BIM	APOPTOSIS	PROAPOPTOTIC BH3-ONLY	30130_irnt	Monocyte count	ENSG00000153094	7.11866	0.159072	1.0898e-12	7.75856e-11	Esophagus Gastroesophageal Junction	0.00522264	0.0182916	0.0139379	0.0255975	4	4	4	30130_irnt.gwas.imputed_v3.both_sexes.csv	Lab/Continuous
CASP8	CASP8	APOPTOSIS	INITIATOR CASPASE	30180_irnt	Lymphocyte percentage	ENSG00000064012	7.11611	0.0244183	1.11013e-12	7.88624e-11	Small Intestine Terminal Ileum	0.233897	0.254056	1.33892e-12	2.95124e-11	8	8	8	30180_irnt.gwas.imputed_v3.both_sexes.csv	Lab/Continuous
BCL2	BCL2	APOPTOSIS	PROSURVIVAL	30120_irnt	Lymphocyte count	ENSG00000171791	7.10711	0.0540697	1.18495e-12	8.39961e-11	Cells EBV-transformed lymphocytes	0.0448827	0.0404294	0.0146047	0.0454813	15	16	16	30120_irnt.gwas.imputed_v3.both_sexes.csv	Lab/Continuous
CASP8	CASP8	APOPTOSIS	INITIATOR CASPASE	30080_irnt	Platelet count	ENSG00000064012	-7.10058	-0.0252229	1.24236e-12	8.78763e-11	Brain Anterior cingulate cortex BA24	0.21543	0.365204	5.3114e-16	2.00988e-14	8	8	8	30080_irnt.gwas.imputed_v3.both_sexes.csv	Lab/Continuous
BCL2L11	BIM	APOPTOSIS	PROAPOPTOTIC BH3-ONLY	30260_irnt	Mean reticulocyte volume	ENSG00000153094	7.09541	0.110574	1.28968e-12	9.10277e-11	Nerve Tibial	0.0107425	0.0590286	1.37928e-08	3.55852e-08	15	15	15	30260_irnt.gwas.imputed_v3.both_sexes.csv	Lab/Continuous
BCL2L1	BCLX	APOPTOSIS	PROSURVIVAL	30050_irnt	Mean corpuscular haemoglobin	ENSG00000171552	-7.09478	-0.142366	1.29556e-12	9.12466e-11	Adrenal Gland	0.00606047	0.0182063	0.0395927	0.077942	3	3	3	30050_irnt.gwas.imputed_v3.both_sexes.csv	Lab/Continuous
BCL2L11	BIM	APOPTOSIS	PROAPOPTOTIC BH3-ONLY	30270_irnt	Mean sphered cell volume	ENSG00000153094	7.07578	0.111092	1.48614e-12	1.04446e-10	Cells Cultured fibroblasts	0.0109027	0.0185259	0.00272175	0.00448865	17	17	17	30270_irnt.gwas.imputed_v3.both_sexes.csv	Lab/Continuous
BCL2L11	BIM	APOPTOSIS	PROAPOPTOTIC BH3-ONLY	30260_irnt	Mean reticulocyte volume	ENSG00000153094	7.06199	0.102433	1.6413e-12	1.15105e-10	Colon Transverse	0.0136831	0.0624589	1.20263e-06	4.40944e-06	11	11	11	30260_irnt.gwas.imputed_v3.both_sexes.csv	Lab/Continuous
CASP8	CASP8	APOPTOSIS	INITIATOR CASPASE	30200_irnt	Neutrophil percentage	ENSG00000064012	-7.0453	-0.019222	1.85057e-12	1.29504e-10	Spleen	0.389512	0.453805	2.21975e-31	1.10355e-29	13	13	13	30200_irnt.gwas.imputed_v3.both_sexes.csv	Lab/Continuous
BOK	BOK	APOPTOSIS	PROAPOPTOTIC EFFECTOR	30110_irnt	Platelet distribution width	ENSG00000176720	7.04336	0.03181	1.87658e-12	1.31046e-10	Esophagus Gastroesophageal Junction	0.145477	0.26052	2.72927e-23	4.23235e-22	14	14	14	30110_irnt.gwas.imputed_v3.both_sexes.csv	Lab/Continuous
BCL2L11	BIM	APOPTOSIS	PROAPOPTOTIC BH3-ONLY	30130_irnt	Monocyte count	ENSG00000153094	7.03346	0.0614466	2.01475e-12	1.40397e-10	Thyroid	0.0347483	0.0218292	0.000382958	0.000680913	11	11	11	30130_irnt.gwas.imputed_v3.both_sexes.csv	Lab/Continuous
BCL2L11	BIM	APOPTOSIS	PROAPOPTOTIC BH3-ONLY	30010_irnt	Red blood cell (erythrocyte) count	ENSG00000153094	-7.02864	-0.064172	2.08561e-12	1.45027e-10	Stomach	0.0233016	0.0405746	0.000263033	0.000817902	28	28	28	30010_irnt.gwas.imputed_v3.both_sexes.csv	Lab/Continuous
MCL1	MCL1	APOPTOSIS	PROSURVIVAL	30190_irnt	Monocyte percentage	ENSG00000143384	7.02335	0.0389841	2.16618e-12	1.50312e-10	Testis	0.0852873	0.0709657	1.23717e-06	4.05668e-06	33	34	34	30190_irnt.gwas.imputed_v3.both_sexes.csv	Lab/Continuous
CASP8	CASP8	APOPTOSIS	INITIATOR CASPASE	30200_irnt	Neutrophil percentage	ENSG00000064012	-7.02231	-0.0218529	2.18237e-12	1.51116e-10	Adipose Subcutaneous	0.295891	0.436662	3.52412e-74	1.55433e-72	12	12	12	30200_irnt.gwas.imputed_v3.both_sexes.csv	Lab/Continuous
CASP8	CASP8	APOPTOSIS	INITIATOR CASPASE	30200_irnt	Neutrophil percentage	ENSG00000064012	-7.01891	-0.0225705	2.23611e-12	1.54512e-10	Esophagus Mucosa	0.282425	0.294796	1.88609e-39	3.28206e-38	10	10	10	30200_irnt.gwas.imputed_v3.both_sexes.csv	Lab/Continuous
IL1B	IL1B	PYROPTOSIS	PYROPTOSIS	30140_irnt	Neutrophil count	ENSG00000125538	7.01719	0.15212	2.2637e-12	1.56091e-10	Brain Spinal cord cervical c-1	0.00638952	0.0558736	0.00770471	0.0281544	4	4	4	30140_irnt.gwas.imputed_v3.both_sexes.csv	Lab/Continuous
BCL2L1	BCLX	APOPTOSIS	PROSURVIVAL	30090_irnt	Platelet crit	ENSG00000171552	7.00588	0.134824	2.45435e-12	1.68883e-10	Adrenal Gland	0.00606047	0.0182063	0.0395927	0.077942	3	3	3	30090_irnt.gwas.imputed_v3.both_sexes.csv	Lab/Continuous
CASP8	CASP8	APOPTOSIS	INITIATOR CASPASE	30200_irnt	Neutrophil percentage	ENSG00000064012	-6.99454	-0.0324925	2.66126e-12	1.82738e-10	Muscle Skeletal	0.132092	0.160784	1.18925e-28	1.12605e-27	11	11	11	30200_irnt.gwas.imputed_v3.both_sexes.csv	Lab/Continuous
CASP8	CASP8	APOPTOSIS	INITIATOR CASPASE	30180_irnt	Lymphocyte percentage	ENSG00000064012	6.99208	0.0306477	2.70847e-12	1.85592e-10	Stomach	0.145429	0.279856	9.23297e-25	2.33016e-23	13	13	13	30180_irnt.gwas.imputed_v3.both_sexes.csv	Lab/Continuous
CASP8	CASP8	APOPTOSIS	INITIATOR CASPASE	30080_irnt	Platelet count	ENSG00000064012	6.98468	0.0354663	2.85502e-12	1.95227e-10	Colon Sigmoid	0.110441	0.0593528	1.11431e-05	3.70222e-05	16	16	16	30080_irnt.gwas.imputed_v3.both_sexes.csv	Lab/Continuous
CASP8	CASP8	APOPTOSIS	INITIATOR CASPASE	30180_irnt	Lymphocyte percentage	ENSG00000064012	6.98305	0.0318066	2.88847e-12	1.97105e-10	Minor Salivary Gland	0.134608	0.242234	3.72325e-10	7.48377e-09	14	14	14	30180_irnt.gwas.imputed_v3.both_sexes.csv	Lab/Continuous
BCL2L11	BIM	APOPTOSIS	PROAPOPTOTIC BH3-ONLY	30010_irnt	Red blood cell (erythrocyte) count	ENSG00000153094	-6.97986	-0.0908567	2.95471e-12	2.01208e-10	Nerve Tibial	0.0107425	0.0590286	1.37928e-08	3.55852e-08	15	15	15	30010_irnt.gwas.imputed_v3.both_sexes.csv	Lab/Continuous
CASP8	CASP8	APOPTOSIS	INITIATOR CASPASE	30200_irnt	Neutrophil percentage	ENSG00000064012	-6.97847	-0.0259101	2.98413e-12	2.02555e-10	Adrenal Gland	0.205438	0.352658	1.3446e-23	4.48836e-22	11	11	11	30200_irnt.gwas.imputed_v3.both_sexes.csv	Lab/Continuous
CASP8	CASP8	APOPTOSIS	INITIATOR CASPASE	30180_irnt	Lymphocyte percentage	ENSG00000064012	6.97834	0.0291202	2.98681e-12	2.02555e-10	Liver	0.160389	0.160718	1.9664e-09	2.40779e-08	11	11	11	30180_irnt.gwas.imputed_v3.both_sexes.csv	Lab/Continuous
CASP8	CASP8	APOPTOSIS	INITIATOR CASPASE	30200_irnt	Neutrophil percentage	ENSG00000064012	-6.97705	-0.0229784	3.01452e-12	2.04013e-10	Breast Mammary Tissue	0.26384	0.387843	6.60535e-44	3.0625e-42	8	8	8	30200_irnt.gwas.imputed_v3.both_sexes.csv	Lab/Continuous
MCL1	MCL1	APOPTOSIS	PROSURVIVAL	30200_irnt	Neutrophil percentage	ENSG00000143384	-6.97167	-0.11658	3.132e-12	2.11529e-10	Cells Cultured fibroblasts	0.0111783	0.0515481	4.58684e-07	1.12229e-06	16	17	17	30200_irnt.gwas.imputed_v3.both_sexes.csv	Lab/Continuous
CASP8	CASP8	APOPTOSIS	INITIATOR CASPASE	30200_irnt	Neutrophil percentage	ENSG00000064012	-6.95571	-0.0241558	3.50793e-12	2.36433e-10	Small Intestine Terminal Ileum	0.233897	0.254056	1.33892e-12	2.95124e-11	8	8	8	30200_irnt.gwas.imputed_v3.both_sexes.csv	Lab/Continuous
CASP8	CASP8	APOPTOSIS	INITIATOR CASPASE	30200_irnt	Neutrophil percentage	ENSG00000064012	-6.93773	-0.0188079	3.9845e-12	2.68004e-10	Lung	0.393518	0.470217	8.72537e-73	6.35438e-71	6	6	6	30200_irnt.gwas.imputed_v3.both_sexes.csv	Lab/Continuous
CASP8	CASP8	APOPTOSIS	INITIATOR CASPASE	30180_irnt	Lymphocyte percentage	ENSG00000064012	6.93683	0.0282682	4.00996e-12	2.69166e-10	Colon Transverse	0.168348	0.269838	8.07022e-27	1.63426e-25	16	16	16	30180_irnt.gwas.imputed_v3.both_sexes.csv	Lab/Continuous
BOK	BOK	APOPTOSIS	PROAPOPTOTIC EFFECTOR	30110_irnt	Platelet distribution width	ENSG00000176720	6.92834	0.0397121	4.25809e-12	2.8524e-10	Breast Mammary Tissue	0.0889403	0.0993934	1.37795e-10	7.97502e-10	18	19	19	30110_irnt.gwas.imputed_v3.both_sexes.csv	Lab/Continuous
BCL2L11	BIM	APOPTOSIS	PROAPOPTOTIC BH3-ONLY	30120_irnt	Lymphocyte count	ENSG00000153094	-6.9152	-0.0963577	4.67206e-12	3.12335e-10	Brain Anterior cingulate cortex BA24	0.0136344	0.0601854	0.00274491	0.0108223	3	3	3	30120_irnt.gwas.imputed_v3.both_sexes.csv	Lab/Continuous
CASP8	CASP8	APOPTOSIS	INITIATOR CASPASE	30180_irnt	Lymphocyte percentage	ENSG00000064012	-6.91245	-0.0381314	4.76345e-12	3.17798e-10	Brain Nucleus accumbens basal ganglia	0.0917321	0.0576053	0.000580737	0.00200297	4	4	4	30180_irnt.gwas.imputed_v3.both_sexes.csv	Lab/Continuous
BCL2L11	BIM	APOPTOSIS	PROAPOPTOTIC BH3-ONLY	30180_irnt	Lymphocyte percentage	ENSG00000153094	-6.90414	-0.0810191	5.05071e-12	3.36281e-10	Skin Sun Exposed Lower leg	0.0175468	0.0357067	2.86216e-06	6.48175e-06	6	6	6	30180_irnt.gwas.imputed_v3.both_sexes.csv	Lab/Continuous
BOK	BOK	APOPTOSIS	PROAPOPTOTIC EFFECTOR	30110_irnt	Platelet distribution width	ENSG00000176720	6.89545	0.0275419	5.36954e-12	3.56787e-10	Pancreas	0.192779	0.180052	9.23726e-15	8.36808e-14	20	21	21	30110_irnt.gwas.imputed_v3.both_sexes.csv	Lab/Continuous
CASP8	CASP8	APOPTOSIS	INITIATOR CASPASE	30200_irnt	Neutrophil percentage	ENSG00000064012	6.89293	0.0213864	5.46544e-12	3.62427e-10	Brain Frontal Cortex BA9	0.299394	0.483564	1.29832e-26	1.18807e-24	7	7	7	30200_irnt.gwas.imputed_v3.both_sexes.csv	Lab/Continuous
BOK	BOK	APOPTOSIS	PROAPOPTOTIC EFFECTOR	30110_irnt	Platelet distribution width	ENSG00000176720	6.89142	0.0247524	5.52373e-12	3.65555e-10	Adipose Subcutaneous	0.221842	0.243664	5.15934e-37	6.92041e-36	43	44	44	30110_irnt.gwas.imputed_v3.both_sexes.csv	Lab/Continuous
CASP8	CASP8	APOPTOSIS	INITIATOR CASPASE	30120_irnt	Lymphocyte count	ENSG00000064012	6.88822	0.031706	5.64958e-12	3.73133e-10	Prostate	0.131963	0.0558856	0.000392899	0.00150197	14	14	14	30120_irnt.gwas.imputed_v3.both_sexes.csv	Lab/Continuous
CASP8	CASP8	APOPTOSIS	INITIATOR CASPASE	30180_irnt	Lymphocyte percentage	ENSG00000064012	6.88776	0.030296	5.66764e-12	3.73576e-10	Testis	0.144341	0.204739	1.17459e-17	9.62351e-17	13	13	13	30180_irnt.gwas.imputed_v3.both_sexes.csv	Lab/Continuous
BCL2L11	BIM	APOPTOSIS	PROAPOPTOTIC BH3-ONLY	30130_irnt	Monocyte count	ENSG00000153094	6.88747	0.0704795	5.67946e-12	3.73606e-10	Brain Caudate basal ganglia	0.0226222	0.0301907	0.0153954	0.0362049	11	11	11	30130_irnt.gwas.imputed_v3.both_sexes.csv	Lab/Continuous
BCL2L1	BCLX	APOPTOSIS	PROSURVIVAL	30040_irnt	Mean corpuscular volume	ENSG00000171552	6.87809	0.0877609	6.06616e-12	3.98248e-10	Skin Sun Exposed Lower leg	0.0201994	0.0146309	0.00288273	0.00469124	11	11	11	30040_irnt.gwas.imputed_v3.both_sexes.csv	Lab/Continuous
BMF	BMF	APOPTOSIS	PROAPOPTOTIC BH3-ONLY	30190_irnt	Monocyte percentage	ENSG00000104081	-6.87446	-0.114836	6.22271e-12	4.07712e-10	Skin Not Sun Exposed Suprapubic	0.00975441	0.029367	9.00023e-05	0.000191094	6	6	6	30190_irnt.gwas.imputed_v3.both_sexes.csv	Lab/Continuous
BCL2L11	BIM	APOPTOSIS	PROAPOPTOTIC BH3-ONLY	30260_irnt	Mean reticulocyte volume	ENSG00000153094	6.86875	0.0946028	6.47679e-12	4.23515e-10	Brain Hippocampus	0.0141304	0.0597604	0.00155393	0.00637751	13	13	13	30260_irnt.gwas.imputed_v3.both_sexes.csv	Lab/Continuous
CASP8	CASP8	APOPTOSIS	INITIATOR CASPASE	30200_irnt	Neutrophil percentage	ENSG00000064012	6.86731	0.0215632	6.54258e-12	4.26968e-10	Brain Cortex	0.292621	0.395494	5.72913e-24	2.02157e-22	8	8	8	30200_irnt.gwas.imputed_v3.both_sexes.csv	Lab/Continuous
CASP8	CASP8	APOPTOSIS	INITIATOR CASPASE	30200_irnt	Neutrophil percentage	ENSG00000064012	-6.86236	-0.0504581	6.77311e-12	4.41138e-10	Pancreas	0.0519179	0.287863	3.9011e-24	7.15936e-23	5	5	5	30200_irnt.gwas.imputed_v3.both_sexes.csv	Lab/Continuous
CASP8	CASP8	APOPTOSIS	INITIATOR CASPASE	30080_irnt	Platelet count	ENSG00000064012	6.85216	0.0352508	7.27439e-12	4.7285e-10	Artery Aorta	0.109456	0.0997663	2.05695e-10	8.81356e-10	15	15	15	30080_irnt.gwas.imputed_v3.both_sexes.csv	Lab/Continuous
BCL2L11	BIM	APOPTOSIS	PROAPOPTOTIC BH3-ONLY	30130_irnt	Monocyte count	ENSG00000153094	6.85184	0.0748248	7.29057e-12	4.72967e-10	Muscle Skeletal	0.0215063	0.0237276	3.95338e-05	8.68704e-05	13	13	13	30130_irnt.gwas.imputed_v3.both_sexes.csv	Lab/Continuous
CASP8	CASP8	APOPTOSIS	INITIATOR CASPASE	30180_irnt	Lymphocyte percentage	ENSG00000064012	-6.83999	-0.0359692	7.91999e-12	5.12788e-10	Brain Hippocampus	0.10107	0.101647	2.99759e-05	0.000189171	9	9	9	30180_irnt.gwas.imputed_v3.both_sexes.csv	Lab/Continuous
BCL2L11	BIM	APOPTOSIS	PROAPOPTOTIC BH3-ONLY	30050_irnt	Mean corpuscular haemoglobin	ENSG00000153094	6.83694	0.0921736	8.09036e-12	5.2279e-10	Brain Hippocampus	0.0141304	0.0597604	0.00155393	0.00637751	13	13	13	30050_irnt.gwas.imputed_v3.both_sexes.csv	Lab/Continuous
BCL2L11	BIM	APOPTOSIS	PROAPOPTOTIC BH3-ONLY	30260_irnt	Mean reticulocyte volume	ENSG00000153094	6.81275	0.0789403	9.57505e-12	6.17516e-10	Skin Sun Exposed Lower leg	0.0175468	0.0357067	2.86216e-06	6.48175e-06	6	6	6	30260_irnt.gwas.imputed_v3.both_sexes.csv	Lab/Continuous
BCL2L11	BIM	APOPTOSIS	PROAPOPTOTIC BH3-ONLY	30040_irnt	Mean corpuscular volume	ENSG00000153094	6.81013	0.0873419	9.75089e-12	6.27625e-10	Brain Frontal Cortex BA9	0.0161342	0.024917	0.0369506	0.0862731	9	9	9	30040_irnt.gwas.imputed_v3.both_sexes.csv	Lab/Continuous
BCL2L11	BIM	APOPTOSIS	PROAPOPTOTIC BH3-ONLY	30050_irnt	Mean corpuscular haemoglobin	ENSG00000153094	6.80916	0.0871342	9.8168e-12	6.30633e-10	Brain Frontal Cortex BA9	0.0161342	0.024917	0.0369506	0.0862731	9	9	9	30050_irnt.gwas.imputed_v3.both_sexes.csv	Lab/Continuous
BOK	BOK	APOPTOSIS	PROAPOPTOTIC EFFECTOR	30110_irnt	Platelet distribution width	ENSG00000176720	6.80344	0.0345547	1.02154e-11	6.54958e-10	Heart Left Ventricle	0.110857	0.0920389	1.16399e-09	5.9908e-09	27	28	28	30110_irnt.gwas.imputed_v3.both_sexes.csv	Lab/Continuous
BCL2L11	BIM	APOPTOSIS	PROAPOPTOTIC BH3-ONLY	30050_irnt	Mean corpuscular haemoglobin	ENSG00000153094	6.80275	0.1382	1.02644e-11	6.56819e-10	Adipose Subcutaneous	0.00566064	0.015445	0.0026929	0.00446184	12	12	12	30050_irnt.gwas.imputed_v3.both_sexes.csv	Lab/Continuous
BCL2L11	BIM	APOPTOSIS	PROAPOPTOTIC BH3-ONLY	30260_irnt	Mean reticulocyte volume	ENSG00000153094	6.80027	0.133628	1.04423e-11	6.6691e-10	Esophagus Mucosa	0.00660386	0.0190151	0.00206195	0.00358465	5	5	5	30260_irnt.gwas.imputed_v3.both_sexes.csv	Lab/Continuous
BCL2L11	BIM	APOPTOSIS	PROAPOPTOTIC BH3-ONLY	30040_irnt	Mean corpuscular volume	ENSG00000153094	6.78365	0.140068	1.17179e-11	7.46924e-10	Adipose Subcutaneous	0.00566064	0.015445	0.0026929	0.00446184	12	12	12	30040_irnt.gwas.imputed_v3.both_sexes.csv	Lab/Continuous
CASP8	CASP8	APOPTOSIS	INITIATOR CASPASE	30200_irnt	Neutrophil percentage	ENSG00000064012	-6.77901	-0.0356171	1.21001e-11	7.69797e-10	Ovary	0.102581	0.0999241	3.16099e-05	0.000195059	9	9	9	30200_irnt.gwas.imputed_v3.both_sexes.csv	Lab/Continuous
BNIP3L	NIX	APOPTOSIS	PROAPOPTOTIC BH3-ONLY	30050_irnt	Mean corpuscular haemoglobin	ENSG00000104765	6.7728	0.465822	1.26313e-11	8.00494e-10	Breast Mammary Tissue	0.000629084	0.0126812	0.0250277	0.0431022	1	1	1	30050_irnt.gwas.imputed_v3.both_sexes.csv	Lab/Continuous
BNIP3L	NIX	APOPTOSIS	PROAPOPTOTIC BH3-ONLY	30050_irnt	Mean corpuscular haemoglobin	ENSG00000104765	6.7728	0.276651	1.26313e-11	8.00494e-10	Lung	0.00178355	0.0109744	0.0174007	0.0281034	1	1	1	30050_irnt.gwas.imputed_v3.both_sexes.csv	Lab/Continuous
BIK	BIK	APOPTOSIS	PROAPOPTOTIC BH3-ONLY	30110_irnt	Platelet distribution width	ENSG00000100290	6.7689	0.0333913	1.29763e-11	8.20775e-10	Spleen	0.130652	0.119328	9.23532e-08	4.78243e-07	18	18	18	30110_irnt.gwas.imputed_v3.both_sexes.csv	Lab/Continuous
CASP8	CASP8	APOPTOSIS	INITIATOR CASPASE	30200_irnt	Neutrophil percentage	ENSG00000064012	-6.76206	-0.0427367	1.36039e-11	8.58822e-10	Vagina	0.0704491	0.0846095	0.000466648	0.00311828	8	8	8	30200_irnt.gwas.imputed_v3.both_sexes.csv	Lab/Continuous
BCL2L11	BIM	APOPTOSIS	PROAPOPTOTIC BH3-ONLY	30120_irnt	Lymphocyte count	ENSG00000153094	-6.76078	-0.192028	1.37252e-11	8.64817e-10	Brain Cortex	0.00315844	0.0200766	0.0427087	0.0868949	4	4	4	30120_irnt.gwas.imputed_v3.both_sexes.csv	Lab/Continuous
CASP8	CASP8	APOPTOSIS	INITIATOR CASPASE	30200_irnt	Neutrophil percentage	ENSG00000064012	-6.76025	-0.0286209	1.37752e-11	8.66309e-10	Liver	0.160389	0.160718	1.9664e-09	2.40779e-08	11	11	11	30200_irnt.gwas.imputed_v3.both_sexes.csv	Lab/Continuous
CASP8	CASP8	APOPTOSIS	INITIATOR CASPASE	30200_irnt	Neutrophil percentage	ENSG00000064012	-6.75586	-0.0300273	1.41992e-11	8.91273e-10	Stomach	0.145429	0.279856	9.23297e-25	2.33016e-23	13	13	13	30200_irnt.gwas.imputed_v3.both_sexes.csv	Lab/Continuous
BCL2L2	BCLW	APOPTOSIS	PROSURVIVAL	30000_irnt	White blood cell (leukocyte) count	ENSG00000129473	-6.75501	-0.0815537	1.4283e-11	8.94823e-10	Skin Not Sun Exposed Suprapubic	0.0181815	0.0298361	7.89043e-05	0.000168643	12	12	12	30000_irnt.gwas.imputed_v3.both_sexes.csv	Lab/Continuous
MCL1	MCL1	APOPTOSIS	PROSURVIVAL	30200_irnt	Neutrophil percentage	ENSG00000143384	-6.74995	-0.0762415	1.47892e-11	9.24777e-10	Heart Left Ventricle	0.0219761	0.039523	8.40555e-05	0.000232342	12	13	13	30200_irnt.gwas.imputed_v3.both_sexes.csv	Lab/Continuous
CASP8	CASP8	APOPTOSIS	INITIATOR CASPASE	30200_irnt	Neutrophil percentage	ENSG00000064012	-6.74689	-0.0279282	1.51046e-11	9.42702e-10	Colon Transverse	0.168348	0.269838	8.07022e-27	1.63426e-25	16	16	16	30200_irnt.gwas.imputed_v3.both_sexes.csv	Lab/Continuous
CASP8	CASP8	APOPTOSIS	INITIATOR CASPASE	30200_irnt	Neutrophil percentage	ENSG00000064012	6.74623	0.0246378	1.51735e-11	9.45209e-10	Brain Anterior cingulate cortex BA24	0.21543	0.365204	5.3114e-16	2.00988e-14	8	8	8	30200_irnt.gwas.imputed_v3.both_sexes.csv	Lab/Continuous
CASP8	CASP8	APOPTOSIS	INITIATOR CASPASE	30200_irnt	Neutrophil percentage	ENSG00000064012	-6.73798	-0.0311156	1.60603e-11	9.98561e-10	Minor Salivary Gland	0.134608	0.242234	3.72325e-10	7.48377e-09	14	14	14	30200_irnt.gwas.imputed_v3.both_sexes.csv	Lab/Continuous
BCL2L11	BIM	APOPTOSIS	PROAPOPTOTIC BH3-ONLY	30120_irnt	Lymphocyte count	ENSG00000153094	-6.73736	-0.0216542	1.61293e-11	1.00096e-09	Brain Cerebellum	0.272349	0.376817	4.95149e-23	1.01999e-21	28	28	28	30120_irnt.gwas.imputed_v3.both_sexes.csv	Lab/Continuous
BCL2L11	BIM	APOPTOSIS	PROAPOPTOTIC BH3-ONLY	30120_irnt	Lymphocyte count	ENSG00000153094	-6.71054	-0.119945	1.93905e-11	1.20108e-09	Pituitary	0.00814679	0.0456985	0.000926492	0.00288803	11	11	11	30120_irnt.gwas.imputed_v3.both_sexes.csv	Lab/Continuous
BOK	BOK	APOPTOSIS	PROAPOPTOTIC EFFECTOR	30110_irnt	Platelet distribution width	ENSG00000176720	6.7021	0.0220879	2.05439e-11	1.27013e-09	Esophagus Muscularis	0.278319	0.356962	2.49916e-46	5.73381e-45	31	31	31	30110_irnt.gwas.imputed_v3.both_sexes.csv	Lab/Continuous
CASP8	CASP8	APOPTOSIS	INITIATOR CASPASE	30180_irnt	Lymphocyte percentage	ENSG00000064012	-6.6982	-0.0337422	2.11005e-11	1.29966e-09	Brain Hypothalamus	0.110089	0.0901615	6.93972e-05	0.000403203	8	8	8	30180_irnt.gwas.imputed_v3.both_sexes.csv	Lab/Continuous
GSDMD	GSDMD	PYROPTOSIS	PYROPTOSIS	30070_irnt	Red blood cell (erythrocyte) distribution width	ENSG00000104518	6.69832	0.0255743	2.10829e-11	1.29966e-09	Whole Blood	0.195587	0.249077	1.73022e-43	2.5491e-42	8	8	8	30070_irnt.gwas.imputed_v3.both_sexes.csv	Lab/Continuous
BCL2L11	BIM	APOPTOSIS	PROAPOPTOTIC BH3-ONLY	30050_irnt	Mean corpuscular haemoglobin	ENSG00000153094	6.68589	0.0499843	2.29528e-11	1.4111e-09	Ovary	0.0526586	0.0348272	0.0157435	0.0446485	10	10	10	30050_irnt.gwas.imputed_v3.both_sexes.csv	Lab/Continuous
BCL2L11	BIM	APOPTOSIS	PROAPOPTOTIC BH3-ONLY	30120_irnt	Lymphocyte count	ENSG00000153094	-6.68504	-0.147184	2.30856e-11	1.41662e-09	Heart Atrial Appendage	0.00522702	0.0180737	0.00943095	0.0171823	11	11	11	30120_irnt.gwas.imputed_v3.both_sexes.csv	Lab/Continuous
CASP8	CASP8	APOPTOSIS	INITIATOR CASPASE	30200_irnt	Neutrophil percentage	ENSG00000064012	-6.66523	-0.0297419	2.64247e-11	1.6185e-09	Testis	0.144341	0.204739	1.17459e-17	9.62351e-17	13	13	13	30200_irnt.gwas.imputed_v3.both_sexes.csv	Lab/Continuous
BID	BID	APOPTOSIS	PROAPOPTOTIC BH3-ONLY	30000_irnt	White blood cell (leukocyte) count	ENSG00000015475	6.65572	0.0643772	2.81924e-11	1.72356e-09	Lung	0.0323532	0.0273869	0.000161632	0.000359181	25	25	25	30000_irnt.gwas.imputed_v3.both_sexes.csv	Lab/Continuous
IL1B	IL1B	PYROPTOSIS	PYROPTOSIS	30140_irnt	Neutrophil count	ENSG00000125538	6.65455	0.248061	2.84159e-11	1.734e-09	Cells EBV-transformed lymphocytes	0.00213403	0.051128	0.00588978	0.0213182	3	3	3	30140_irnt.gwas.imputed_v3.both_sexes.csv	Lab/Continuous
BMF	BMF	APOPTOSIS	PROAPOPTOTIC BH3-ONLY	30050_irnt	Mean corpuscular haemoglobin	ENSG00000104081	6.64099	0.0637113	3.11581e-11	1.89782e-09	Ovary	0.0306704	0.0493434	0.00391197	0.0135614	11	11	11	30050_irnt.gwas.imputed_v3.both_sexes.csv	Lab/Continuous
BCL2L11	BIM	APOPTOSIS	PROAPOPTOTIC BH3-ONLY	30210_irnt	Eosinophil percentage	ENSG00000153094	6.6352	0.0984185	3.24063e-11	1.9702e-09	Brain Anterior cingulate cortex BA24	0.0136344	0.0601854	0.00274491	0.0108223	3	3	3	30210_irnt.gwas.imputed_v3.both_sexes.csv	Lab/Continuous
BCL2	BCL2	APOPTOSIS	PROSURVIVAL	30210_irnt	Eosinophil percentage	ENSG00000171791	6.62685	0.0700881	3.42914e-11	2.08096e-09	Heart Atrial Appendage	0.028	0.0966407	8.8891e-10	4.35192e-09	11	11	11	30210_irnt.gwas.imputed_v3.both_sexes.csv	Lab/Continuous
BCL2L11	BIM	APOPTOSIS	PROAPOPTOTIC BH3-ONLY	30180_irnt	Lymphocyte percentage	ENSG00000153094	-6.62415	-0.438694	3.49255e-11	2.11554e-09	Skin Not Sun Exposed Suprapubic	0.000554523	0.0276813	0.000144472	0.000298062	2	2	2	30180_irnt.gwas.imputed_v3.both_sexes.csv	Lab/Continuous
BCL2L11	BIM	APOPTOSIS	PROAPOPTOTIC BH3-ONLY	30180_irnt	Lymphocyte percentage	ENSG00000153094	-6.60675	-0.0809103	3.92859e-11	2.37528e-09	Brain Frontal Cortex BA9	0.0161342	0.024917	0.0369506	0.0862731	9	9	9	30180_irnt.gwas.imputed_v3.both_sexes.csv	Lab/Continuous
BMF	BMF	APOPTOSIS	PROAPOPTOTIC BH3-ONLY	30190_irnt	Monocyte percentage	ENSG00000104081	-6.59522	-4.08945	4.24623e-11	2.56262e-09	Cells EBV-transformed lymphocytes	6.40596e-06	0.0395361	0.0157634	0.048414	1	1	1	30190_irnt.gwas.imputed_v3.both_sexes.csv	Lab/Continuous
BCL2L11	BIM	APOPTOSIS	PROAPOPTOTIC BH3-ONLY	30120_irnt	Lymphocyte count	ENSG00000153094	-6.58795	-0.102917	4.45948e-11	2.68639e-09	Nerve Tibial	0.0107425	0.0590286	1.37928e-08	3.55852e-08	15	15	15	30120_irnt.gwas.imputed_v3.both_sexes.csv	Lab/Continuous
[truncated: 2,199 more rows]

[truncated: 2 more sheets: Supp. Table 10, Supp. Table 11]
